# Supplementary material for: Footprints of Sepsis Framed Within Community Acquired Pneumonia in the Blood Transcriptome
Source: Front Immunol. 2018 Jul 17;9:1620. doi: 10.3389/fimmu.2018.01620 (PMC6056630; doi:10.3389/fimmu.2018.01620)
Supplement: Supplementary file 1 [file table_1.xlsx]

## Sheet: Tabelle1
Appearance in publication	Short notation	Type	Reference	Ensembl IDs	Description
Figure 3 B	DUMEAUX_Smoking enriched genes	Lifestyle	https://www.ncbi.nlm.nih.gov/pubmed/20300640	ENSG00000142303,ENSG00000151388,ENSG00000138316,ENSG00000087116,ENSG00000043591,ENSG00000105127,ENSG00000161798,ENSG00000141505,ENSG00000154518,ENSG00000021852,ENSG00000131143,ENSG00000138061,ENSG00000197408,ENSG00000272532,ENSG00000171903,ENSG00000186526,ENSG00000171587,ENSG00000164318,ENSG00000166897,ENSG00000146904,ENSG00000116106,ENSG00000066468,ENSG00000088256,ENSG00000087258,ENSG00000156052…	Significant gene sets curated from the literature associated with smoking status using the global test (according to Dumeaux et al.).
Figure 3 B	DUMEAUX_Smoking literature genes up	Lifestyle	https://www.ncbi.nlm.nih.gov/pubmed/20300640	ENSG00000138061,ENSG00000168259,ENSG00000074800,ENSG00000082397,ENSG00000134899,ENSG00000125538,ENSG00000100889,ENSG00000197632,ENSG00000105048,ENSG00000038427,ENSG00000180357	Significant gene sets curated from the literature associated with smoking status using the global test (according to Dumeaux et al.).
Figure 3 B	DUMEAUX_Exercising non smoker literature enriched genes	Lifestyle	https://www.ncbi.nlm.nih.gov/pubmed/20300640	ENSG00000196139,ENSG00000169583,ENSG00000106211,ENSG00000159674	Significant gene sets curated from the literature associated with smoking status using the global test (according to Dumeaux et al.).
Figure 3 B	DUMEAUX_Estrogen related in smokers literature genes up	Lifestyle	https://www.ncbi.nlm.nih.gov/pubmed/20300640	ENSG00000138772,ENSG00000082397,ENSG00000168461,ENSG00000141424,ENSG00000145545	Significant gene sets curated from the literature associated with smoking status using the global test (according to Dumeaux et al.).
Figure 3 B	DUMEAUX_Estrogen related in non smokers literature genes up	Lifestyle	https://www.ncbi.nlm.nih.gov/pubmed/20300640	ENSG00000187266,ENSG00000203859,ENSG00000174827,ENSG00000148344,ENSG00000143416,ENSG00000160182,ENSG00000064205	Significant gene sets curated from the literature associated with smoking status using the global test (according to Dumeaux et al.).
Figure 3 B	DUMEAUX_Hormon therapy in non smokers literature genes up	Lifestyle	https://www.ncbi.nlm.nih.gov/pubmed/20300640	ENSG00000021852,ENSG00000276781,ENSG00000121904,ENSG00000171823,ENSG00000185340,ENSG00000119737,ENSG00000267206,ENSG00000182752,ENSG00000123643,ENSG00000066230	Significant gene sets curated from the literature associated with smoking status using the global test (according to Dumeaux et al.).
Figure 3 B	DUMEAUX_Monocytes in smokers literature genes up	Lifestyle	https://www.ncbi.nlm.nih.gov/pubmed/20300640	ENSG00000170458,ENSG00000158473,ENSG00000185745,ENSG00000019169,ENSG00000157601,ENSG00000142657,ENSG00000146070,ENSG00000169413,ENSG00000112299	Significant gene sets curated from the literature associated with smoking status using the global test (according to Dumeaux et al.).
Figure 3 B	DUMEAUX_Red blood cells in non smokers literature genes up	Lifestyle	https://www.ncbi.nlm.nih.gov/pubmed/20300640	ENSG00000107262,ENSG00000171552,ENSG00000104765,ENSG00000064886,ENSG00000166947,ENSG00000105701,ENSG00000137198,ENSG00000103342,ENSG00000189369,ENSG00000034152,ENSG00000133606,ENSG00000182575,ENSG00000100614,ENSG00000143416,ENSG00000145335,ENSG00000170315	Significant gene sets curated from the literature associated with smoking status using the global test (according to Dumeaux et al.).
Figure 3 B	DUMEAUX_Women normal BMI literature genes up	Lifestyle	https://www.ncbi.nlm.nih.gov/pubmed/20300640	ENSG00000277943,ENSG00000077984,ENSG00000172543,ENSG00000120129,ENSG00000158050,ENSG00000115523,ENSG00000145649,ENSG00000100453,ENSG00000100644,ENSG00000237808,ENSG00000107317,ENSG00000143184,ENSG00000143185	Significant gene sets curated from the literature associated with smoking status using the global test (according to Dumeaux et al.).
Figure 3 B	DUMEAUX_High bmi enriched genes	Lifestyle	https://www.ncbi.nlm.nih.gov/pubmed/20300640	ENSG00000158481,ENSG00000101017,ENSG00000117335,ENSG00000196352,ENSG00000196188,ENSG00000179639,ENSG00000104921,ENSG00000100453,ENSG00000232126,ENSG00000237022,ENSG00000242361,ENSG00000242092,ENSG00000231558,ENSG00000229685,ENSG00000230763,ENSG00000233192,ENSG00000234794,ENSG00000198502,ENSG00000211898,ENSG00000211893,ENSG00000211899,ENSG00000211592,ENSG00000164136,ENSG00000167768,ENSG00000131981…	Significant gene sets curated from the literature associated with smoking status using the global test (according to Dumeaux et al.).
Figure 3 B	DUMEAUX_Fasting enriched genes	Lifestyle	https://www.ncbi.nlm.nih.gov/pubmed/20300640	ENSG00000151498,ENSG00000171681,ENSG00000009954,ENSG00000076108,ENSG00000166164,ENSG00000092067,ENSG00000005339,ENSG00000176396,ENSG00000088247,ENSG00000275746,ENSG00000144791,ENSG00000063322,ENSG00000149480,ENSG00000005810,ENSG00000163346,ENSG00000143442,ENSG00000116731,ENSG00000117000,ENSG00000142319,ENSG00000080503,ENSG00000127616,ENSG00000111707,ENSG00000155592,ENSG00000147118,ENSG00000083844…	Significant gene sets curated from the literature associated with smoking status using the global test (according to Dumeaux et al.).
Figure 3 B	Homuth_BMI-associated-genes_UP	Lifestyle	http://www.ncbi.nlm.nih.gov/pubmed/26470795	ENSG00000125257,ENSG00000143727,ENSG00000184160,ENSG00000169252,ENSG00000106992,ENSG00000148218,ENSG00000158578,ENSG00000196961,ENSG00000161203,ENSG00000042753,ENSG00000165629,ENSG00000167863,ENSG00000169020,ENSG00000154723,ENSG00000241468,ENSG00000167283,ENSG00000241837,ENSG00000125375,ENSG00000273686,ENSG00000166710,ENSG00000171552,ENSG00000008118,ENSG00000167286,ENSG00000160654,ENSG00000099804…	Genes whose transcript levels were significantly positively associated with BMI after adjusting for multiple testing.
Figure 3 B	Homuth_BMI-associated-genes_DN	Lifestyle	http://www.ncbi.nlm.nih.gov/pubmed/26470795	ENSG00000278540,ENSG00000275176,ENSG00000100412,ENSG00000075624,ENSG00000184009,ENSG00000072110,ENSG00000130402,ENSG00000282844,ENSG00000126070,ENSG00000134698,ENSG00000004455,ENSG00000142208,ENSG00000213983,ENSG00000077420,ENSG00000138613,ENSG00000129675,ENSG00000149311,ENSG00000152234,ENSG00000116459,ENSG00000123472,ENSG00000171953,ENSG00000142867,ENSG00000113916,ENSG00000135932,ENSG00000148660…	Genes whose transcript levels were significantly negatively associated with BMI after adjusting for multiple testing.
Figure 3 B	Huan_blood-pressure_SBP-signature	Lifestyle	http://www.ncbi.nlm.nih.gov/pubmed/25785607	ENSG00000124942,ENSG00000134107,ENSG00000120129,ENSG00000137441,ENSG00000170345,ENSG00000182512,ENSG00000115523,ENSG00000089351,ENSG00000143384,ENSG00000179820,ENSG00000105374,ENSG00000069943,ENSG00000087074,ENSG00000180644,ENSG00000136867,ENSG00000164691,ENSG00000163659,ENSG00000170876	Differentially expressed genes associated with systolic blood pressure.
Figure 3 B	Huan_blood-pressure_DBP-signature	Lifestyle	http://www.ncbi.nlm.nih.gov/pubmed/25785608	ENSG00000163297,ENSG00000135046,ENSG00000075884,ENSG00000134107,ENSG00000105205,ENSG00000118564,ENSG00000089351,ENSG00000135077,ENSG00000100385,ENSG00000123700,ENSG00000179820,ENSG00000180644,ENSG00000073756,ENSG00000197747,ENSG00000136867,ENSG00000163659,ENSG00000026025	Differentially expressed genes associated with diastolic blood pressure.
Figure 3 B	Huan_blood-pressure_HTN-signature	Lifestyle	http://www.ncbi.nlm.nih.gov/pubmed/25785609	ENSG00000100453,ENSG00000123700,ENSG00000179820,ENSG00000136867,ENSG00000164691	Differentially expressed genes associated with hypertension.
Figure 3 B	Marjolein_ageing-genes_UP	Lifestyle	http://www.ncbi.nlm.nih.gov/pubmed/26490707	ENSG00000168329,ENSG00000181036,ENSG00000137441,ENSG00000100450,ENSG00000105374,ENSG00000156475,ENSG00000150687,ENSG00000155366,ENSG00000132718,ENSG00000069702	Top genes being most significantly positively associated with age.
Figure 3 B	Marjolein_ageing-genes_DN	Lifestyle	http://www.ncbi.nlm.nih.gov/pubmed/26490708	ENSG00000099204,ENSG00000116771,ENSG00000166669,ENSG00000112182,ENSG00000136261,ENSG00000126353,ENSG00000174807,ENSG00000139193,ENSG00000117322,ENSG00000167106,ENSG00000154153,ENSG00000275395,ENSG00000136068,ENSG00000135916,ENSG00000213626,ENSG00000111716,ENSG00000157978,ENSG00000138795,ENSG00000173114,ENSG00000238114,ENSG00000223448,ENSG00000204487,ENSG00000231314,ENSG00000206437,ENSG00000227507…	Top genes being most significantly negatively associated with age.
Figure 4 B	Sweeney_viral_up	Pneumonia	https://www.ncbi.nlm.nih.gov/pubmed/27384347	ENSG00000196839,ENSG00000136213,ENSG00000055130,ENSG00000137628,ENSG00000108771,ENSG00000130816,ENSG00000055332,ENSG00000100453,ENSG00000138646,ENSG00000163666,ENSG00000275214,ENSG00000165949,ENSG00000137965,ENSG00000137959,ENSG00000126709,ENSG00000115267,ENSG00000185745,ENSG00000119922,ENSG00000119917,ENSG00000152778,ENSG00000187608,ENSG00000172183,ENSG00000173801,ENSG00000151364,ENSG00000122188…	List of all genes found to be significantly overexpressed in multi-cohort analysis between patients with bacterial and viral infections.
Figure 4 B	Sweeney_viral_dn	Pneumonia	https://www.ncbi.nlm.nih.gov/pubmed/27384347	ENSG00000060971,ENSG00000014257,ENSG00000121691,ENSG00000087237,ENSG00000164733,ENSG00000071967,ENSG00000146094,ENSG00000135636,ENSG00000177731,ENSG00000284571,ENSG00000197858,ENSG00000160883,ENSG00000141401,ENSG00000162511,ENSG00000111144,ENSG00000171840,ENSG00000142657,ENSG00000102007,ENSG00000184500,ENSG00000169403,ENSG00000100504,ENSG00000168461,ENSG00000133318,ENSG00000163221,ENSG00000146828…	List of all genes found to be significantly underexpressed in multi-cohort analysis between patients with bacterial and viral infections.
Figure 4 B	Terre_IMS_influenza_meta_signature	Pneumonia	https://www.ncbi.nlm.nih.gov/pubmed/26682989	ENSG00000144843,ENSG00000128335,ENSG00000221963,ENSG00000168374,ENSG00000162772,ENSG00000154518,ENSG00000106605,ENSG00000130303,ENSG00000281484,ENSG00000154640,ENSG00000165507,ENSG00000162909,ENSG00000165806,ENSG00000004468,ENSG00000124762,ENSG00000055130,ENSG00000169245,ENSG00000134716,ENSG00000001630,ENSG00000137628,ENSG00000108771,ENSG00000087470,ENSG00000175550,ENSG00000138166,ENSG00000103966…	Differentially expressed genes in influenza infection.
Figure 4 B	Terre_MSV_multiple_respiratory_viruses_dn	Pneumonia	https://www.ncbi.nlm.nih.gov/pubmed/26682989	ENSG00000081760,ENSG00000173209,ENSG00000275199,ENSG00000117020,ENSG00000166971,ENSG00000100601,ENSG00000176248,ENSG00000215559,ENSG00000163516,ENSG00000177721,ENSG00000117362,ENSG00000184867,ENSG00000166454,ENSG00000204934,ENSG00000182240,ENSG00000175334,ENSG00000112983,ENSG00000277222,ENSG00000011114,ENSG00000154473,ENSG00000151131,ENSG00000185716,ENSG00000284487,ENSG00000160221,ENSG00000088543…	Genes being underexpressed during respiratory viral infection.
Figure 4 B	Terre_MSV_multiple_respiratory_viruses_up	Pneumonia	https://www.ncbi.nlm.nih.gov/pubmed/26682989	ENSG00000134575,ENSG00000151726,ENSG00000148926,ENSG00000182718,ENSG00000138772,ENSG00000128383,ENSG00000262156,ENSG00000103569,ENSG00000168374,ENSG00000134108,ENSG00000144848,ENSG00000131100,ENSG00000104043,ENSG00000278624,ENSG00000172232,ENSG00000156735,ENSG00000095739,ENSG00000060982,ENSG00000140379,ENSG00000153094,ENSG00000069399,ENSG00000113916,ENSG00000089685,ENSG00000101425,ENSG00000165507…	Genes being overexpressed during respiratory viral infection.
Figure 4 C	Pena_endotoxin-tolerance	Immunity	https://www.ncbi.nlm.nih.gov/pmc/articles/PMC4326653/	ENSG00000148677,ENSG00000074410,ENSG00000170458,ENSG00000170458,ENSG00000186074,ENSG00000125810,ENSG00000136861,ENSG00000136861,ENSG00000136861,ENSG00000138061,ENSG00000168209,ENSG00000165140,ENSG00000158869,ENSG00000104921,ENSG00000171051,ENSG00000171049,ENSG00000171049,ENSG00000198814,ENSG00000198814,ENSG00000077585,ENSG00000113070,ENSG00000187837,ENSG00000203812,ENSG00000203812,ENSG00000184260…	Genes that were positively differentially expressed in endotoxin-tolerant PBMCs (peripheral blood mononuclear cells), but not inflammatory PBMCs, as compared to non-LPS-exposed controls.
Figure 4 C	Pena_PBMC-inflammatory-signature	Immunity	https://www.ncbi.nlm.nih.gov/pmc/articles/PMC4326653/	ENSG00000144959,ENSG00000144959,ENSG00000102575,ENSG00000184060,ENSG00000128271,ENSG00000162433,ENSG00000162433,ENSG00000162433,ENSG00000170017,ENSG00000163297,ENSG00000141505,ENSG00000158470,ENSG00000156127,ENSG00000069399,ENSG00000197982,ENSG00000134072,ENSG00000137757,ENSG00000277336,ENSG00000277336,ENSG00000277336,ENSG00000277336,ENSG00000121594,ENSG00000112149,ENSG00000112149,ENSG00000114013…	Genes being positively differentially regulated in inflammatory PBMCs but not in endotoxin-tolerant PBMCs by combining dysregulated genes present in the published dataset (Pena et al., 2011) and an experimental human endotoxin-challenge dataset (Calvano et al., 2005).
Figure 6	Burnham_sep_vs_con_UP	Pneumonia	https://www.ncbi.nlm.nih.gov/pubmed/28036233	ENSG00000165029,ENSG00000162551,ENSG00000152766,ENSG00000189127,ENSG00000138772,ENSG00000118520,ENSG00000104043,ENSG00000054793,ENSG00000278624,ENSG00000172232,ENSG00000060982,ENSG00000101425,ENSG00000167434,ENSG00000260916,ENSG00000204936,ENSG00000272398,ENSG00000136861,ENSG00000079385,ENSG00000086548,ENSG00000124469,ENSG00000136026,ENSG00000166527,ENSG00000065618,ENSG00000077984,ENSG00000100448…	Positive differential expression between sepsis patients and controls.
Figure 6	Burnham_sep_vs_con_DN	Pneumonia	https://www.ncbi.nlm.nih.gov/pubmed/28036233	ENSG00000127152,ENSG00000157445,ENSG00000183625,ENSG00000117281,ENSG00000116824,ENSG00000198821,ENSG00000139193,ENSG00000167286,ENSG00000013725,ENSG00000019582,ENSG00000153563,ENSG00000169583,ENSG00000106066,ENSG00000168329,ENSG00000163508,ENSG00000179639,ENSG00000275395,ENSG00000281123,ENSG00000160856,ENSG00000137441,ENSG00000196329,ENSG00000179144,ENSG00000115523,ENSG00000250510,ENSG00000125245…	Negative differential expression between sepsis patients and controls.
Figure 6	Burnham_cap_fp_vs_con_DN	Pneumonia	https://www.ncbi.nlm.nih.gov/pubmed/28036233	ENSG00000127152,ENSG00000157445,ENSG00000183625,ENSG00000117281,ENSG00000116824,ENSG00000198821,ENSG00000167286,ENSG00000019582,ENSG00000153563,ENSG00000169583,ENSG00000106066,ENSG00000168329,ENSG00000163508,ENSG00000179639,ENSG00000275395,ENSG00000281123,ENSG00000160856,ENSG00000149557,ENSG00000137441,ENSG00000179144,ENSG00000115523,ENSG00000125245,ENSG00000145649,ENSG00000100453,ENSG00000100450…	Genes being negatively differentially expressed between CAP or FP patients and controls.
Figure 6	Burnham_cap_fp_vs_con_UP	Pneumonia	https://www.ncbi.nlm.nih.gov/pubmed/28036233	ENSG00000165029,ENSG00000162551,ENSG00000189127,ENSG00000138772,ENSG00000118520,ENSG00000104043,ENSG00000054793,ENSG00000278624,ENSG00000172232,ENSG00000060982,ENSG00000101425,ENSG00000133742,ENSG00000167434,ENSG00000260916,ENSG00000204936,ENSG00000117399,ENSG00000136861,ENSG00000079385,ENSG00000086548,ENSG00000124469,ENSG00000136026,ENSG00000065618,ENSG00000077984,ENSG00000100448,ENSG00000138061…	Genes being negatively differentially expressed between CAP or FP patients and controls.
Figure 6	Burnham_viral_DN	Pneumonia	https://www.ncbi.nlm.nih.gov/pubmed/28036233	ENSG00000170017,ENSG00000078053,ENSG00000064999,ENSG00000103723,ENSG00000118520,ENSG00000060982,ENSG00000183092,ENSG00000177575,ENSG00000274131,ENSG00000105352,ENSG00000137869,ENSG00000166265,ENSG00000146122,ENSG00000164741,ENSG00000178904,ENSG00000134463,ENSG00000164379,ENSG00000077585,ENSG00000106070,ENSG00000134184,ENSG00000164120,ENSG00000115590,ENSG00000196083,ENSG00000141401,ENSG00000156113…	The genes are negatively differentially expressed (fold change >1.5, FDR <0.05) between viral and non-viral patients were analysed with Ingenuity Pathway Analaysis to determine enriched diseases and functions, canonical pathways, and predicted upstream regulators.
Figure 6	Burnham_viral_UP	Pneumonia	https://www.ncbi.nlm.nih.gov/pubmed/28036233	ENSG00000168062,ENSG00000124508,ENSG00000026950,ENSG00000186470,ENSG00000111801,ENSG00000255221,ENSG00000198087,ENSG00000004468,ENSG00000134326,ENSG00000141086,ENSG00000169245,ENSG00000137628,ENSG00000170456,ENSG00000108771,ENSG00000133106,ENSG00000143891,ENSG00000117228,ENSG00000162654,ENSG00000154451,ENSG00000131979,ENSG00000206177,ENSG00000138646,ENSG00000138642,ENSG00000188290,ENSG00000275214…	The genes are positively differentially expressed (fold change >1.5, FDR <0.05) between viral and non-viral patients were analysed with Ingenuity Pathway Analaysis to determine enriched diseases and functions, canonical pathways, and predicted upstream regulators.
Figure 6	Burnham_day1_vs_5_UP	Pneumonia	https://www.ncbi.nlm.nih.gov/pubmed/28036233	ENSG00000179869,ENSG00000169877,ENSG00000278624,ENSG00000172232,ENSG00000133169,ENSG00000153162,ENSG00000101425,ENSG00000164047,ENSG00000276114,ENSG00000274736,ENSG00000274233,ENSG00000271503,ENSG00000183625,ENSG00000272398,ENSG00000139193,ENSG00000086548,ENSG00000124469,ENSG00000092067,ENSG00000133048,ENSG00000105205,ENSG00000100448,ENSG00000171604,ENSG00000135929,ENSG00000186529,ENSG00000206047…	Genes being positively differentially expressed compared between Day 1 and Day 5 samples from the same patient in CAP.
Figure 6	Burnham_day1_vs_5_DN	Pneumonia	https://www.ncbi.nlm.nih.gov/pubmed/28036233	ENSG00000138031,ENSG00000152766,ENSG00000189127,ENSG00000103723,ENSG00000137757,ENSG00000163823,ENSG00000177575,ENSG00000204936,ENSG00000026508,ENSG00000136861,ENSG00000079385,ENSG00000166527,ENSG00000077984,ENSG00000137869,ENSG00000138061,ENSG00000133106,ENSG00000178896,ENSG00000108950,ENSG00000182118,ENSG00000116663,ENSG00000150337,ENSG00000198019,ENSG00000129682,ENSG00000077585,ENSG00000139572…	Genes being negatively differentially expressed compared between Day 1 and Day 5 samples from the same patient in CAP.
Figure 6	Burnham_timecourse	Pneumonia	https://www.ncbi.nlm.nih.gov/pubmed/28036233	ENSG00000064687,ENSG00000151498,ENSG00000183077,ENSG00000162688,ENSG00000176788,ENSG00000184992,ENSG00000184887,ENSG00000010671,ENSG00000140688,ENSG00000118729,ENSG00000136861,ENSG00000170835,ENSG00000135837,ENSG00000103249,ENSG00000197467,ENSG00000157184,ENSG00000132768,ENSG00000151577,ENSG00000135638,ENSG00000074800,ENSG00000149926,ENSG00000145868,ENSG00000181027,ENSG00000152904,ENSG00000196277…	Top 100 genes giving the rank for differential expression over time in CAP.
Figure 6	Scicluna_UP	Pneumonia	https://www.ncbi.nlm.nih.gov/pubmed/26121490	ENSG00000078124,ENSG00000152766,ENSG00000189127,ENSG00000164512,ENSG00000054793,ENSG00000101425,ENSG00000204936,ENSG00000085063,ENSG00000123080,ENSG00000073737,ENSG00000150337,ENSG00000158089,ENSG00000106070,ENSG00000257017,ENSG00000148057,ENSG00000148346,ENSG00000135363,ENSG00000118113,ENSG00000110079,ENSG00000091106,ENSG00000145431,ENSG00000104918,ENSG00000172594,ENSG00000148175,ENSG00000156414…	Genes being positively differentially expressed between CAP and no-CAP patients.
Figure 6	Scicluna_DN	Pneumonia	https://www.ncbi.nlm.nih.gov/pubmed/26121490	ENSG00000099204,ENSG00000070961,ENSG00000127152,ENSG00000145349,ENSG00000126353,ENSG00000139193,ENSG00000019582,ENSG00000132514,ENSG00000171604,ENSG00000175265,ENSG00000215252,ENSG00000169508,ENSG00000242361,ENSG00000243719,ENSG00000204257,ENSG00000243215,ENSG00000241394,ENSG00000243189,ENSG00000239463,ENSG00000242685,ENSG00000242092,ENSG00000234154,ENSG00000242574,ENSG00000241296,ENSG00000226264…	Genes being negatively differentially expressed between CAP and no-CAP patients.
