# Supplementary material for: Footprints of Sepsis Framed Within Community Acquired Pneumonia in the Blood Transcriptome
Source: Front Immunol. 2018 Jul 17;9:1620. doi: 10.3389/fimmu.2018.01620 (PMC6056630; doi:10.3389/fimmu.2018.01620)
Supplement: Supplementary file 2 [file table_2.xlsx]

## Sheet: Legend
Worksheet	Description
Module A	Ranked list of genes contained in spot module A.
Module B	Ranked list of genes contained in spot module B.
Module C	Ranked list of genes contained in spot module C.
Module D	Ranked list of genes contained in spot module D.
Module E	Ranked list of genes contained in spot module E.
Module F	Ranked list of genes contained in spot module F.
Module G	Ranked list of genes contained in spot module G.
Module H	Ranked list of genes contained in spot module H.
Module I	Ranked list of genes contained in spot module I.
Module J	Ranked list of genes contained in spot module J.
Module K	Ranked list of genes contained in spot module K.
Module L	Ranked list of genes contained in spot module L.

## Sheet: Column Legend
Rank	The genes are ranked according to max delta e
ID	Illumina gene ID
Symbol	HGNC Symbol
mean expression	Mean expression of the gene across all samples studied
SD	Standard deviation of the gene across all samples studied
max delta e	Maximal differential expression value of the gene across all samples studied
min delta e	Minimal differential expression value of the gene across all samples studied
correlation	Correlation between genes expression profile over all samples studied and mean expression of the spot module
t.score	T-score of the gene
p.value	P-value of the gene
Metagene	Location of the gene within the SOM grid
Chromosome	Chromosome on which the gene is stored
Description	Biological description of the gene according to Biomart

## Sheet: Module A
	Rank	ID	Symbol	mean expression	SD	max delta e	min delta e	correlation	->t.score	->p.value	Metagene	Chromosome	Description
ILMN_1697499	1	ILMN_1697499	HLA-DRB5	6,41924959182133	2,1055786255613	5,44145567649445	-1,95397672723185	0,317609475221026	4,59264129287237	3.99934319705864e-06 .	3 x 1	6 p21	major histocompatibility complex, class II, DR beta 5 [Source:HGNC Symbol;Acc:HGNC:4953]
ILMN_1732296	2	ILMN_1732296	ID3	6,21324772167989	0,711705790742552	4,799384449478	-1,22810241369568	0,675230427707548	12,5517992942151	0 .	1 x 4	1 p36	inhibitor of DNA binding 3, dominant negative helix-loop-helix protein [Source:HGNC Symbol;Acc:HGNC:5362]
ILMN_1666733	3	ILMN_1666733	CXCL8	8,21394108599155	1,32841694273154	4,54934245411371	-2,38401781010208	0,373798611427814	5,52583685551863	5.41266329534551e-08 .	4 x 1	4 q13	chemokine (C-X-C motif) ligand 8 [Source:HGNC Symbol;Acc:HGNC:6025]
ILMN_1691071	4	ILMN_1691071	FCRLA	7,5366732512749	1,04125541211641	4,48628095946194	-2,59787657736964	0,544193646392626	8,89388119208521	2.22044604925031e-16 .	1 x 2	1 q23	Fc receptor-like A [Source:HGNC Symbol;Acc:HGNC:18504]
ILMN_1715169	5	ILMN_1715169	HLA-DRB1	7,55918683567316	1,91766468153493	4,27889891306368	-2,16555917580474	0,392273178668079	5,84724254635342	1.08787290287182e-08 .	4 x 1	6 p21	major histocompatibility complex, class II, DR beta 1 [Source:HGNC Symbol;Acc:HGNC:4948]
ILMN_2337928	6	ILMN_2337928	CXCR5	6,98723548913956	0,802327648677313	4,27149074364991	-1,47024850370798	0,67535379895344	12,5560154612803	0 .	1 x 2	11 q23	chemokine (C-X-C motif) receptor 5 [Source:HGNC Symbol;Acc:HGNC:1060]
ILMN_2184373	7	ILMN_2184373	CXCL8	9,54138630992875	1,55829326645449	4,13424421143965	-3,43063745533928	0,409779372850188	6,15951121775711	2.16565076982533e-09 .	4 x 1	4 q13	chemokine (C-X-C motif) ligand 8 [Source:HGNC Symbol;Acc:HGNC:6025]
ILMN_1688423	8	ILMN_1688423	FCER1A	7,80939361438698	1,63690066289603	4,10841784161301	-2,55884925002382	0,735772983714254	14,8966182806279	0 .	3 x 1	1 q23	Fc fragment of IgE, high affinity I, receptor for; alpha polypeptide [Source:HGNC Symbol;Acc:HGNC:3609]
ILMN_2066060	9	ILMN_2066060	HLA-DRB6	7,97001817213291	1,41742978437199	4,00283055165657	-2,31429489679607	0,396037322647048	5,91372976554321	7.74925457136533e-09 .	4 x 1	6 p21	major histocompatibility complex, class II, DR beta 6 (pseudogene) [Source:HGNC Symbol;Acc:HGNC:4954]
ILMN_3239965	10	ILMN_3239965	IDO1	6,26153846388668	0,773663611130871	3,93415210199227	-1,09340906429194	0,459830495710353	7,10003431595659	1.24383836563879e-11 .	4 x 1	8 p11	indoleamine 2,3-dioxygenase 1 [Source:HGNC Symbol;Acc:HGNC:6059]
ILMN_1656310	11	ILMN_1656310	IDO1	5,82235097780798	0,823415652667368	3,9300912199236	-1,1988197780764	0,489168518343008	7,69000590773028	3.99680288865056e-13 .	4 x 1	8 p11	indoleamine 2,3-dioxygenase 1 [Source:HGNC Symbol;Acc:HGNC:6059]
ILMN_3249667	12	ILMN_3249667		8,88171603454333	1,24400472365238	3,91140014445668	-2,78670368220122	0,662194225386182	12,1168545469155	0 .	3 x 1
ILMN_1691693	13	ILMN_1691693	FCRL3	7,69022022933017	0,85534100078434	3,88562802024878	-1,65424870186175	0,767929532655164	16,438337041078	0 .	1 x 1	1 q23	Fc receptor-like 3 [Source:HGNC Symbol;Acc:HGNC:18506]
ILMN_2256295	14	ILMN_2256295		6,62584377592463	0,869319684870435	3,85384920581222	-1,55286208050884	0,55698824819773	9,19548554469132	0 .	2 x 1
ILMN_1808405	15	ILMN_1808405	HLA-DQA1	8,23759197897936	1,26026270197153	3,77561095402063	-2,89976389311094	0,734493417219908	14,8403060670714	0 .	2 x 1	6 p21	major histocompatibility complex, class II, DQ alpha 1 [Source:HGNC Symbol;Acc:HGNC:4942]
ILMN_1761945	16	ILMN_1761945	FGFBP2	7,91093481250634	1,33783505392248	3,74021848396734	-2,74374922334319	0,746965405037231	15,4044894661244	0 .	1 x 1	4 p15	fibroblast growth factor binding protein 2 [Source:HGNC Symbol;Acc:HGNC:29451]
ILMN_1775235	17	ILMN_1775235	AFF3	5,86500165286108	0,619488567836873	3,68673170940208	-1,0390066472295	0,604118362035475	10,3944155830644	0 .	1 x 4	2 q11	AF4/FMR2 family, member 3 [Source:HGNC Symbol;Acc:HGNC:6473]
ILMN_1775542	18	ILMN_1775542	FCMR	9,03650202543155	0,949225374731874	3,67116929272634	-2,84775058108945	0,867803884956894	23,9455893998818	0 .	1 x 1	1 q32	Fc fragment of IgM receptor [Source:HGNC Symbol;Acc:HGNC:14315]
ILMN_1710734	19	ILMN_1710734	GZMK	8,31049667415659	1,22489929360947	3,62928420952762	-2,48880610435133	0,851064494413704	22,2244744502002	0 .	1 x 1	5 q11	granzyme K (granzyme 3; tryptase II) [Source:HGNC Symbol;Acc:HGNC:4711]
ILMN_2316236	20	ILMN_2316236	HOPX	8,44056912500205	1,0353379336441	3,57863322184006	-2,30168726167047	0,498743906001388	7,88974521966817	1.21014309684142e-13 .	1 x 1	4 q12	HOP homeobox [Source:HGNC Symbol;Acc:HGNC:24961]
ILMN_1664464	21	ILMN_1664464	PTGDS	6,74466399839272	0,70486593370399	3,56694811120202	-1,12699141071377	0,550532978040406	9,04217366355462	1.11022302462516e-16 .	4 x 1	9 q34	prostaglandin D2 synthase 21kDa (brain) [Source:HGNC Symbol;Acc:HGNC:9592]
ILMN_1731233	22	ILMN_1731233	GZMH	9,05416109814776	1,44492796667639	3,54366949753645	-2,97358547299513	0,704968517663406	13,628758146764	0 .	1 x 1	14 q12	granzyme H (cathepsin G-like 2, protein h-CCPX) [Source:HGNC Symbol;Acc:HGNC:4710]
ILMN_1785439	23	ILMN_1785439	CD79B	7,8908411447426	0,736162155218934	3,46266780241529	-1,45906125302682	0,650006661373407	11,7280009901944	0 .	1 x 2	17 q23	CD79b molecule, immunoglobulin-associated beta [Source:HGNC Symbol;Acc:HGNC:1699]
ILMN_1763322	24	ILMN_1763322	CCR3	7,85555910143039	1,44254890595661	3,46030360099066	-2,72842061891986	0,579594997489355	9,75206844246027	0 .	3 x 1	3 p21	chemokine (C-C motif) receptor 3 [Source:HGNC Symbol;Acc:HGNC:1604]
ILMN_1792323	25	ILMN_1792323	HDC	6,82686324657704	1,2357111476062	3,44503251932297	-2,40481702529282	0,62352356031059	10,9353728142694	0 .	3 x 1	15 q21	histidine decarboxylase [Source:HGNC Symbol;Acc:HGNC:4855]
ILMN_1797988	26	ILMN_1797988	KLRD1	7,52346749799066	1,04262368083212	3,42878954648302	-1,87952907510119	0,695308359157253	13,2648319920949	0 .	1 x 1	12 p13	killer cell lectin-like receptor subfamily D, member 1 [Source:HGNC Symbol;Acc:HGNC:6378]
ILMN_1790692	27	ILMN_1790692	GNLY	9,65528635557928	1,3210618495516	3,37161260373651	-2,8865964128898	0,75311971522589	15,6961792486609	0 .	1 x 1	2 p11	granulysin [Source:HGNC Symbol;Acc:HGNC:4414]
ILMN_1734878	28	ILMN_1734878	CD79A	9,03113697340897	1,00825053664355	3,3709021023805	-2,25349717366161	0,605313650219414	10,4268563345135	0 .	1 x 2	19 q13	CD79a molecule, immunoglobulin-associated alpha [Source:HGNC Symbol;Acc:HGNC:1698]
ILMN_1742001	29	ILMN_1742001	CD160	6,45053348332294	1,05301824657796	3,34216983591391	-2,1781221493861	0,751109348992982	15,5998767485404	0 .	1 x 1	1 q21	CD160 molecule [Source:HGNC Symbol;Acc:HGNC:17013]
ILMN_1736831	30	ILMN_1736831	PRSS33	5,75767301651053	1,2143288758423	3,32722511886842	-2,97813617816316	0,508712959141452	8,10178588040196	3.35287353436797e-14 .	3 x 1	16 p13	protease, serine, 33 [Source:HGNC Symbol;Acc:HGNC:30405]
ILMN_2384122	31	ILMN_2384122	ADGRG1	8,15426854079493	1,28977818235447	3,31288683709981	-2,81429702881598	0,74288053588495	15,2158639762599	0 .	1 x 1	16 q21	adhesion G protein-coupled receptor G1 [Source:HGNC Symbol;Acc:HGNC:4512]
ILMN_1813338	32	ILMN_1813338	LAG3	6,3785777537456	0,873931612280281	3,2574375152123	-1,65765907798244	0,560611742666155	9,28259615577242	0 .	1 x 1	12 p13	lymphocyte-activation gene 3 [Source:HGNC Symbol;Acc:HGNC:6476]
ILMN_1660462	33	ILMN_1660462	MCOLN2	7,06886594560629	0,867029591718906	3,24868326666213	-1,95799970586945	0,810093705598261	18,944972251035	0 .	1 x 1	1 p22	mucolipin 2 [Source:HGNC Symbol;Acc:HGNC:13357]
ILMN_1701613	34	ILMN_1701613	RARRES3	9,67808974347737	0,888553442326693	3,21529025715421	-1,98315408000369	0,676814661364033	12,606087751141	0 .	1 x 1	11 q12	retinoic acid receptor responder (tazarotene induced) 3 [Source:HGNC Symbol;Acc:HGNC:9869]
ILMN_1715131	35	ILMN_1715131	CCR7	9,10882526292371	1,09679880405465	3,21246069454997	-3,23863923178687	0,702576088242846	13,5372697807112	0 .	1 x 2	17 q21	chemokine (C-C motif) receptor 7 [Source:HGNC Symbol;Acc:HGNC:1608]
ILMN_1745256	36	ILMN_1745256	CXXC5	8,59983013462249	0,768724743288334	3,1941277623775	-2,42400432916986	0,687596781639533	12,9843635253552	0 .	2 x 2	5 q31	CXXC finger protein 5 [Source:HGNC Symbol;Acc:HGNC:26943]
ILMN_1815895	37	ILMN_1815895		8,7513333574515	1,25296393627602	3,15027709612746	-2,87392970868307	0,547089303330898	8,96134438449103	2.22044604925031e-16 .	4 x 1
ILMN_1708779	38	ILMN_1708779	GNLY	8,57480898807097	1,15828129440302	3,14295834835008	-2,26150657647623	0,761697557334435	16,1187576059231	0 .	1 x 1	2 p11	granulysin [Source:HGNC Symbol;Acc:HGNC:4414]
ILMN_1799134	39	ILMN_1799134	KLRD1	7,83774922196244	1,02224098961403	3,12665257314283	-1,96930243137296	0,730123750602382	14,6505687149621	0 .	1 x 1	12 p13	killer cell lectin-like receptor subfamily D, member 1 [Source:HGNC Symbol;Acc:HGNC:6378]
ILMN_1710017	40	ILMN_1710017	CD79B	7,19222777237895	0,708141262423324	3,10800194803158	-1,41211466178421	0,64562512427652	11,5921083159321	0 .	1 x 3	17 q23	CD79b molecule, immunoglobulin-associated beta [Source:HGNC Symbol;Acc:HGNC:1699]
ILMN_2352097	41	ILMN_2352097	ADGRG1	8,47505274556039	1,19129280693517	3,10228494538698	-2,43963628617618	0,736319355609379	14,9207691996249	0 .	1 x 1	16 q21	adhesion G protein-coupled receptor G1 [Source:HGNC Symbol;Acc:HGNC:4512]
ILMN_1873034	42	ILMN_1873034		8,59130547922598	1,07796355280872	3,09663658482666	-2,35043265125756	0,843173195792268	21,5031704419755	0 .	1 x 1
ILMN_1700147	43	ILMN_1700147	VPREB3	6,69963389573767	0,963639195613414	3,08385901267811	-1,95986167940609	0,535252820957901	8,68839498570254	8.88178419700125e-16 .	1 x 2	22 q11	pre-B lymphocyte 3 [Source:HGNC Symbol;Acc:HGNC:12710]
ILMN_2366212	44	ILMN_2366212	CD79B	9,49738688415756	0,827301423286581	3,08154901689507	-1,92972284384704	0,676891712192651	12,6087363358313	0 .	1 x 2	17 q23	CD79b molecule, immunoglobulin-associated beta [Source:HGNC Symbol;Acc:HGNC:1699]
ILMN_2055781	45	ILMN_2055781	KLRF1	8,06183963349853	0,888873244808792	3,07988669550147	-1,90106400972485	0,651190338080399	11,7650573986452	0 .	3 x 1	12 p13	killer cell lectin-like receptor subfamily F, member 1 [Source:HGNC Symbol;Acc:HGNC:13342]
ILMN_1727567	46	ILMN_1727567	OLIG2	6,39922680402097	0,751893858347443	3,06152476915798	-1,08967644810518	0,465126847934031	7,20422586451146	6.84874379430767e-12 .	4 x 1	21 q22	oligodendrocyte lineage transcription factor 2 [Source:HGNC Symbol;Acc:HGNC:9398]
ILMN_1796423	47	ILMN_1796423	CLIC3	6,8049370305274	0,970110528247341	3,04798042406208	-2,21579894006424	0,718842331053473	14,1781504690142	0 .	1 x 1	9 q34	chloride intracellular channel 3 [Source:HGNC Symbol;Acc:HGNC:2064]
ILMN_1760509	48	ILMN_1760509	EOMES	8,22110838139947	1,18269667435497	3,0389603300742	-2,87578314405211	0,760350931758088	16,0511261308776	0 .	1 x 1	3 p24	eomesodermin [Source:HGNC Symbol;Acc:HGNC:3372]
ILMN_1801119	49	ILMN_1801119	BCL2	7,53001530828097	0,666452230959998	2,98505341550851	-1,66844919781255	0,75936313592239	16,0018284818242	0 .	1 x 3	18 q21	B-cell CLL/lymphoma 2 [Source:HGNC Symbol;Acc:HGNC:990]
ILMN_2073184	50	ILMN_2073184	S1PR5	7,02521645742532	1,11039191969731	2,96362936705363	-2,32442686298322	0,785650161899242	17,4119880455219	0 .	1 x 1	19 p13	sphingosine-1-phosphate receptor 5 [Source:HGNC Symbol;Acc:HGNC:14299]
ILMN_2353732	51	ILMN_2353732	CD8A	8,81981808923767	1,31586894027751	2,96220988234127	-3,26894902063767	0,800790236673843	18,3320410354013	0 .	1 x 1	2 p11	CD8a molecule [Source:HGNC Symbol;Acc:HGNC:1706]
ILMN_1678238	52	ILMN_1678238	ZNF683	6,64853097103656	0,865125627559186	2,94751518130554	-1,18054907946288	0,554105855079739	9,1267358411141	0 .	1 x 1	1 p36	zinc finger protein 683 [Source:HGNC Symbol;Acc:HGNC:28495]
ILMN_1659227	53	ILMN_1659227	CD79A	6,16730769731684	0,680998439778405	2,93962554223052	-1,35265053889053	0,595575051739074	10,1657127530187	0 .	1 x 3	19 q13	CD79a molecule, immunoglobulin-associated alpha [Source:HGNC Symbol;Acc:HGNC:1698]
ILMN_2079655	54	ILMN_2079655	KLRB1	9,6859843385854	1,06089815783512	2,92128070762512	-3,16776254095908	0,793690663125399	17,8894496712069	0 .	2 x 1	12 p13	killer cell lectin-like receptor subfamily B, member 1 [Source:HGNC Symbol;Acc:HGNC:6373]
ILMN_2342579	55	ILMN_2342579	IL7R	9,56495583144529	1,20697485495432	2,90778327534419	-2,84816241424003	0,756697322960298	15,8700833866963	0 .	1 x 1	5 p13	interleukin 7 receptor [Source:HGNC Symbol;Acc:HGNC:6024]
ILMN_2246956	56	ILMN_2246956	BCL2	8,16716760266249	0,714320694497163	2,89899631312698	-1,75884168883091	0,781909840459293	17,1978717227691	0 .	1 x 2	18 q21	B-cell CLL/lymphoma 2 [Source:HGNC Symbol;Acc:HGNC:990]
ILMN_3307729	57	ILMN_3307729	CXXC5	8,98992656270321	0,858783201586475	2,879292585981	-2,05561839872953	0,700376135485372	13,4539423705911	0 .	2 x 2	5 q31	CXXC finger protein 5 [Source:HGNC Symbol;Acc:HGNC:26943]
ILMN_2058468	58	ILMN_2058468	BACH2	6,09454909360776	0,624988329806839	2,87536810369224	-1,05526043849197	0,705179532484995	13,6368716333217	0 .	1 x 3	6 q15	BTB and CNC homology 1, basic leucine zipper transcription factor 2 [Source:HGNC Symbol;Acc:HGNC:14078]
ILMN_1768482	59	ILMN_1768482	CD8A	8,91132300431402	1,20158288558607	2,85388391905441	-2,92720589302981	0,791443558186571	17,7535621169098	0 .	1 x 1	2 p11	CD8a molecule [Source:HGNC Symbol;Acc:HGNC:1706]
ILMN_1740493	60	ILMN_1740493	TRAF5	6,94108083886044	0,682348455560146	2,84297401552377	-1,77091911951308	0,884217970623903	25,9568574646714	0 .	1 x 1	1 q32	TNF receptor-associated factor 5 [Source:HGNC Symbol;Acc:HGNC:12035]
ILMN_1798706	61	ILMN_1798706	GPR183	8,2171259911859	0,930562142389126	2,82034280007726	-2,79196609974906	0,842306177283372	21,42696526596	0 .	1 x 2	13 q32	G protein-coupled receptor 183 [Source:HGNC Symbol;Acc:HGNC:3128]
ILMN_1772218	62	ILMN_1772218	HLA-DPA1	10,0929510896269	1,16919555360208	2,81785597400465	-2,55861421942693	0,804793698763226	18,5910017914416	0 .	4 x 1	6 p21	major histocompatibility complex, class II, DP alpha 1 [Source:HGNC Symbol;Acc:HGNC:4938]
ILMN_1780368	63	ILMN_1780368	GPR18	6,57342221528848	0,778848382072008	2,81038832544837	-2,20370723295163	0,844275523748312	21,6008968379131	0 .	1 x 1	13 q32	G protein-coupled receptor 18 [Source:HGNC Symbol;Acc:HGNC:4472]
ILMN_3214389	64	ILMN_3214389		7,86710893729022	1,02956248572831	2,79723329318346	-1,90460189194812	0,693080923445122	13,1829337748847	0 .	3 x 1
ILMN_2243553	65	ILMN_2243553	ZNF275	7,38067310933141	0,553294797978379	2,78831775550017	-1,6351636661472	0,733968789545997	14,8173174071431	0 .	1 x 3	X q28	zinc finger protein 275 [Source:HGNC Symbol;Acc:HGNC:13069]
ILMN_1658399	66	ILMN_1658399	KLRG1	7,93678900314416	1,0735354755835	2,78504480617164	-2,10252575667047	0,782187848774839	17,2136194773558	0 .	1 x 1	12 p13	killer cell lectin-like receptor subfamily G, member 1 [Source:HGNC Symbol;Acc:HGNC:6380]
ILMN_1688959	67	ILMN_1688959	TAPBPL	7,98362310769216	1,03036353351854	2,77956843878152	-2,24646813503953	0,744668014851542	15,2979280668968	0 .	1 x 2	12 p13	TAP binding protein-like [Source:HGNC Symbol;Acc:HGNC:30683]
ILMN_1779043	68	ILMN_1779043	CACNG6	6,00033409326751	0,696019544088518	2,76463078695354	-1,31043051155172	0,502232347680789	7,96345840478044	7.74935671188359e-14 .	4 x 1	19 q13	calcium channel, voltage-dependent, gamma subunit 6 [Source:HGNC Symbol;Acc:HGNC:13625]
ILMN_1752592	69	ILMN_1752592	HLA-DRB4	9,95984460244042	1,1172421669853	2,73761842477011	-2,25961735219304	0,660894053895464	12,0745818963424	0 .	4 x 1	CHR_HSCHR6_MHC_SSTO_CTG1 p21	major histocompatibility complex, class II, DR beta 4 [Source:HGNC Symbol;Acc:HGNC:4952]
ILMN_1725417	70	ILMN_1725417	NELL2	7,42656302618803	0,717617486316506	2,71356799343828	-1,61521286304066	0,748239819626071	15,4641380055795	0 .	1 x 2	12 q12	NEL-like 2 (chicken) [Source:HGNC Symbol;Acc:HGNC:7751]
ILMN_1916256	71	ILMN_1916256		7,54947280741853	0,755849495306241	2,70393406003936	-1,63553540159222	0,805071248042304	18,6092176751726	0 .	1 x 2
ILMN_2109489	72	ILMN_2109489	GZMB	9,2201978117246	1,17178640204297	2,69227781953856	-2,52687722644565	0,692426546464931	13,1590123745409	0 .	1 x 1	14 q12	granzyme B (granzyme 2, cytotoxic T-lymphocyte-associated serine esterase 1) [Source:HGNC Symbol;Acc:HGNC:4709]
ILMN_2066066	73	ILMN_2066066	HLA-DRB6	9,31269260928654	1,05957843072516	2,69066068429241	-2,4632745594339	0,762341027727392	16,1512498197641	0 .	4 x 1	6 p21	major histocompatibility complex, class II, DR beta 6 (pseudogene) [Source:HGNC Symbol;Acc:HGNC:4954]
ILMN_1743145	74	ILMN_1743145	ERAP2	8,61422628314119	1,10899382743279	2,67142487280617	-2,22811308029382	0,392859550448933	5,85757681916133	1.03216720725996e-08 .	3 x 2	5 q15	endoplasmic reticulum aminopeptidase 2 [Source:HGNC Symbol;Acc:HGNC:29499]
ILMN_1659075	75	ILMN_1659075	HLA-DOA	6,67705040298961	0,609507526461271	2,65074243900512	-1,3396659120475	0,685951865374818	12,9256345082569	0 .	1 x 3	6 p21	major histocompatibility complex, class II, DO alpha [Source:HGNC Symbol;Acc:HGNC:4936]
ILMN_2302757	76	ILMN_2302757	FCGBP	6,01060263329748	0,739913443691322	2,64919885733409	-1,28968395753432	0,691655199128146	13,1308950909462	0 .	1 x 1	19 q13	Fc fragment of IgG binding protein [Source:HGNC Symbol;Acc:HGNC:13572]
ILMN_1784287	77	ILMN_1784287	TGFBR3	7,97503545122687	0,953954802331005	2,64542638793102	-2,08964058364792	0,793306713077013	17,866092618596	0 .	1 x 1	1 p22	transforming growth factor, beta receptor III [Source:HGNC Symbol;Acc:HGNC:11774]
ILMN_1776181	78	ILMN_1776181	BIRC3	9,2605522233695	0,712765904221097	2,6338189956305	-1,82155294468003	0,683771026873669	12,8483475048995	0 .	1 x 2	11 q22	baculoviral IAP repeat containing 3 [Source:HGNC Symbol;Acc:HGNC:591]
ILMN_1779324	79	ILMN_1779324	GZMA	9,8769535231751	1,21555384148818	2,61931651993017	-2,8338013937751	0,836551189900293	20,9352930914589	0 .	1 x 1	5 q11	granzyme A (granzyme 1, cytotoxic T-lymphocyte-associated serine esterase 3) [Source:HGNC Symbol;Acc:HGNC:4708]
ILMN_1695025	80	ILMN_1695025	CD2	9,25979489606476	0,93885713037834	2,61314227140892	-2,52799925569108	0,909705641244281	30,0376731951898	0 .	1 x 1	1 p13	CD2 molecule [Source:HGNC Symbol;Acc:HGNC:1639]
ILMN_1690907	81	ILMN_1690907	CCR6	7,10107763149712	0,645671543139189	2,60635804627657	-1,21332477764449	0,752058462462912	15,6452167876597	0 .	1 x 2	6 q27	chemokine (C-C motif) receptor 6 [Source:HGNC Symbol;Acc:HGNC:1607]
ILMN_1765109	82	ILMN_1765109	TNFRSF25	7,9059324582162	1,01023248987269	2,60374688725748	-2,56253849177936	0,875859901742068	24,8861277569578	0 .	1 x 1	1 p36	tumor necrosis factor receptor superfamily, member 25 [Source:HGNC Symbol;Acc:HGNC:11910]
ILMN_1822307	83	ILMN_1822307		7,86873624985726	0,864770182989808	2,60090578461643	-1,75442817498884	0,874855309304964	24,7642433668396	0 .	1 x 1
ILMN_1893633	84	ILMN_1893633		7,86190625818945	0,93378606464121	2,55665745844213	-1,99588569407366	0,759437447979969	16,0055280291128	0 .	1 x 1	10 p15	PRKCQ antisense RNA 1 [Source:HGNC Symbol;Acc:HGNC:44689]
ILMN_1769911	85	ILMN_1769911	SLC38A1	8,57730769596316	0,75948945186864	2,55589164751053	-1,80253699546316	0,641987335634264	11,4807772043563	0 .	1 x 3	12 q13	solute carrier family 38, member 1 [Source:HGNC Symbol;Acc:HGNC:13447]
ILMN_1772627	86	ILMN_1772627	NSG1	6,36844839397216	0,754622435834631	2,55233114681205	-1,44787936321426	0,74648982471932	15,3823287668458	0 .	1 x 1	4 p16	Neuron-specific protein family member 1 [Source:UniProtKB/Swiss-Prot;Acc:P42857]
ILMN_1655710	87	ILMN_1655710		9,62598380281922	0,892127506679958	2,55060170491762	-1,9344458199087	0,78537736740484	17,3962057316015	0 .	1 x 4	1 q32
ILMN_1740633	88	ILMN_1740633	PRF1	9,23511268464925	1,03663220547037	2,5484799786139	-2,87164008258609	0,765717581773094	16,3236424681365	0 .	1 x 1	10 q22	perforin 1 (pore forming protein) [Source:HGNC Symbol;Acc:HGNC:9360]
ILMN_3290035	89	ILMN_3290035		6,93410499071859	0,831033052730979	2,54520469810247	-2,13170000667648	0,445764981630923	6,82792969931666	5.77811132274064e-11 .	1 x 4
ILMN_1684349	90	ILMN_1684349	IL2RB	8,5279543803415	0,990757173477497	2,54197234592166	-2,50356050045202	0,850465985919068	22,1679393393052	0 .	1 x 1	22 q12	interleukin 2 receptor, beta [Source:HGNC Symbol;Acc:HGNC:6009]
ILMN_1703326	91	ILMN_1703326		5,54524447651485	1,07830829079717	2,539986835722	-2,76570763816748	0,597612448689406	10,2197571060482	0 .	3 x 1	11 q12
ILMN_2336609	92	ILMN_2336609	SYTL2	7,33725946460549	0,668803672539342	2,53525362983136	-1,55301699733706	0,677552936844216	12,6314971086779	0 .	1 x 1	11 q14	synaptotagmin-like 2 [Source:HGNC Symbol;Acc:HGNC:15585]
ILMN_1679185	93	ILMN_1679185	LEF1	8,51061289681632	0,959929419519575	2,53494721702578	-1,97630523004263	0,763617639432245	16,2160519494415	0 .	1 x 2	4 q25	lymphoid enhancer-binding factor 1 [Source:HGNC Symbol;Acc:HGNC:6551]
ILMN_1760374	94	ILMN_1760374	CD8A	6,21133870160798	0,739562846806594	2,51807653070255	-1,2844697572764	0,661131915991594	12,0823010566003	0 .	1 x 1	2 p11	CD8a molecule [Source:HGNC Symbol;Acc:HGNC:1706]
ILMN_2188333	95	ILMN_2188333	CD69	8,11353413783568	0,774546438345797	2,51740776200643	-2,273904815562	0,682617887792037	12,8077433245175	0 .	1 x 3	12 p13	CD69 molecule [Source:HGNC Symbol;Acc:HGNC:1694]
ILMN_2377669	96	ILMN_2377669		10,2251474899142	1,04454904652377	2,51574731619103	-2,75104739436161	0,917550341093874	31,6403301779888	0 .	1 x 1
ILMN_1665761	97	ILMN_1665761	BCL11B	7,97164313618407	1,03338131303568	2,51354726618435	-2,4030117066946	0,899990393604901	28,3087202626758	0 .	1 x 1	14 q32	B-cell CLL/lymphoma 11B (zinc finger protein) [Source:HGNC Symbol;Acc:HGNC:13222]
ILMN_1676924	98	ILMN_1676924	CD247	10,1348717524558	1,0315572058668	2,50068841959684	-2,81998021021369	0,91766370315394	31,6650799988456	0 .	1 x 1	1 q24	CD247 molecule [Source:HGNC Symbol;Acc:HGNC:1677]
ILMN_1669447	99	ILMN_1669447	PYHIN1	7,13206555606934	0,935778163344879	2,48507434266224	-2,11612917414302	0,885579832901936	26,1416437185152	0 .	1 x 1	1 q23	pyrin and HIN domain family, member 1 [Source:HGNC Symbol;Acc:HGNC:28894]
ILMN_2321578	100	ILMN_2321578	P2RY10	6,67974275240543	0,750878355037429	2,46482360194194	-1,31138180712648	0,834052455610855	20,7291263381214	0 .	1 x 1	X q21	purinergic receptor P2Y, G-protein coupled, 10 [Source:HGNC Symbol;Acc:HGNC:19906]
ILMN_2168217	101	ILMN_2168217	GPR183	7,42338859694094	0,792984575963873	2,45609767262748	-1,78102471451989	0,840471410217143	21,2675796870619	0 .	1 x 2	13 q32	G protein-coupled receptor 183 [Source:HGNC Symbol;Acc:HGNC:3128]
ILMN_1844464	102	ILMN_1844464		10,0356797677837	1,10207769827255	2,45392056753207	-3,05440286955739	0,913534285791865	30,7938284123851	0 .	1 x 1
ILMN_3294222	103	ILMN_3294222		9,50742460008197	0,745867018617817	2,44908991639171	-1,29690921197144	0,695745698536358	13,2809985450471	0 .	1 x 4	6 p21
ILMN_1691341	104	ILMN_1691341	IL7R	10,3144510201738	1,08263976064804	2,44883251993149	-2,87406396389482	0,83177341585464	20,5447457577813	0 .	1 x 1	5 p13	interleukin 7 receptor [Source:HGNC Symbol;Acc:HGNC:6024]
ILMN_1812191	105	ILMN_1812191	C12orf57	9,15210611784914	0,68921999643791	2,43997407394033	-1,76248208699124	0,840066519906796	21,232745090061	0 .	1 x 3	12 p13	chromosome 12 open reading frame 57 [Source:HGNC Symbol;Acc:HGNC:29521]
ILMN_1787186	106	ILMN_1787186	NOV	7,02669638335864	0,969190328683187	2,43772958008346	-1,72938941975864	0,554205390233567	9,12910197176881	0 .	4 x 1	8 q24	nephroblastoma overexpressed [Source:HGNC Symbol;Acc:HGNC:7885]
ILMN_1769782	107	ILMN_1769782	LAX1	7,36640460116593	0,770168781033641	2,43524754329197	-1,77302301368698	0,682084562854267	12,7890246457691	0 .	1 x 2	1 q32	lymphocyte transmembrane adaptor 1 [Source:HGNC Symbol;Acc:HGNC:26005]
ILMN_1660732	108	ILMN_1660732	PPP2R2B	6,85495031247601	0,930809708579461	2,41682884528714	-1,90652104282864	0,79511317872812	17,9764920277684	0 .	1 x 1	5 q32	protein phosphatase 2, regulatory subunit B, beta [Source:HGNC Symbol;Acc:HGNC:9305]
ILMN_1761464	109	ILMN_1761464	CD74	6,98194583647764	0,886410500547337	2,40870298074866	-1,62127353840396	0,620383415001406	10,8457008157312	0 .	4 x 1	5 q33	CD74 molecule, major histocompatibility complex, class II invariant chain [Source:HGNC Symbol;Acc:HGNC:1697]
ILMN_3228688	110	ILMN_3228688	HLA-DRB1	10,3181364899319	1,12185955577452	2,40504007543651	-2,80724306411612	0,774304930513064	16,7770571465307	0 .	4 x 1	6 p21	major histocompatibility complex, class II, DR beta 1 [Source:HGNC Symbol;Acc:HGNC:4948]
ILMN_1684943	111	ILMN_1684943	TRAT1	7,21524053826072	0,773741396509445	2,40438418154981	-1,47663817719756	0,716183438946109	14,0702715324223	0 .	1 x 2	3 q13	T cell receptor associated transmembrane adaptor 1 [Source:HGNC Symbol;Acc:HGNC:30698]
ILMN_1886655	112	ILMN_1886655		9,55747421702368	1,03757815461551	2,38604013102895	-2,97993210982369	0,930941766501843	34,9549849261012	0 .	1 x 1
ILMN_2196078	113	ILMN_2196078	SLAMF6	9,47824477964939	0,826978670417846	2,38412498819271	-2,71597694952834	0,779921683929114	17,0860174494846	0 .	1 x 1	1 q23	SLAM family member 6 [Source:HGNC Symbol;Acc:HGNC:21392]
ILMN_3240222	114	ILMN_3240222	SGK223	7,70519994072593	0,662934078128062	2,36379002914775	-1,60212716188382	0,863991088562176	23,5278687872119	0 .	1 x 1	8 p23	Tyrosine-protein kinase SgK223 [Source:UniProtKB/Swiss-Prot;Acc:Q86YV5]
ILMN_1684497	115	ILMN_1684497	PYROXD2	6,49448262232518	0,639272679573478	2,36325225510113	-1,40370051445676	0,568064563584228	9,46422889156313	0 .	3 x 1	10 q24	pyridine nucleotide-disulphide oxidoreductase domain 2 [Source:HGNC Symbol;Acc:HGNC:23517]
ILMN_1784774	116	ILMN_1784774	P2RY10	6,36788709988393	0,581768664481143	2,36024176193185	-1,17147258405236	0,754760270272115	15,7755186016997	0 .	1 x 2	X q21	purinergic receptor P2Y, G-protein coupled, 10 [Source:HGNC Symbol;Acc:HGNC:19906]
ILMN_1656287	117	ILMN_1656287	SPOCK2	9,90432535278956	0,911277376131429	2,35823282810517	-2,67695662139482	0,919238161495281	32,0139628362869	0 .	1 x 1	10 q22	sparc/osteonectin, cwcv and kazal-like domains proteoglycan (testican) 2 [Source:HGNC Symbol;Acc:HGNC:13564]
ILMN_2368530	118	ILMN_2368530	IL32	9,00753530121332	1,04358018427438	2,35695516573404	-2,56249265066596	0,83803898742927	21,0601057139173	0 .	1 x 1	16 p13	interleukin 32 [Source:HGNC Symbol;Acc:HGNC:16830]
ILMN_1726460	119	ILMN_1726460	RPL14	8,57880958644191	0,677785122696173	2,35527915518967	-1,40896885209455	0,80183079971481	18,3986762445939	0 .	1 x 3	3 p22	ribosomal protein L14 [Source:HGNC Symbol;Acc:HGNC:10305]
ILMN_2213136	120	ILMN_2213136		8,5598967179592	1,06653716111237	2,34756865509344	-2,32833414275394	0,775951275787057	16,8665638710097	0 .	1 x 2
ILMN_2319000	121	ILMN_2319000	MATK	8,20872535872595	0,881725590111895	2,34262568064247	-2,0881794109628	0,827490424947417	20,2072746387319	0 .	1 x 1	19 p13	megakaryocyte-associated tyrosine kinase [Source:HGNC Symbol;Acc:HGNC:6906]
ILMN_1713124	122	ILMN_1713124	AKR1C3	7,67074794067734	0,812273477710317	2,33917354638055	-2,35233887704576	0,413323870995506	6,22371012459137	1.54406509800253e-09 .	4 x 1	10 p15	aldo-keto reductase family 1, member C3 [Source:HGNC Symbol;Acc:HGNC:386]
ILMN_2133316	123	ILMN_2133316	GIMAP7	6,63460413265227	0,751127711169082	2,33633116483194	-1,4153095280628	0,691040118971397	13,10853584425	0 .	3 x 1	7 q36	GTPase, IMAP family member 7 [Source:HGNC Symbol;Acc:HGNC:22404]
ILMN_1652650	124	ILMN_1652650	SH3KBP1	6,70024272534798	0,685113266276779	2,33414768158886	-1,36646089150587	0,771011112873647	16,6005209076319	0 .	1 x 1	X p22	SH3-domain kinase binding protein 1 [Source:HGNC Symbol;Acc:HGNC:13867]
ILMN_3235832	125	ILMN_3235832	CCL4L2	7,7470913660513	0,862766468677191	2,33149237598028	-2,34478084674077	0,515720381649084	8,25345103310021	1.33226762955019e-14 .	3 x 1	17 q12	chemokine (C-C motif) ligand 4-like 2 [Source:HGNC Symbol;Acc:HGNC:24066]
ILMN_1772459	126	ILMN_1772459	RPS23	8,7870090114013	0,884752595198569	2,32809710923028	-2,21563061469078	0,567513219535979	9,45067617248933	0 .	3 x 3	5 q14	ribosomal protein S23 [Source:HGNC Symbol;Acc:HGNC:10410]
ILMN_1746565	127	ILMN_1746565	CD6	8,67766419317773	0,999324459257585	2,31751899529595	-2,61734365345141	0,915852756733239	31,2754502875703	0 .	1 x 1	11 q12	CD6 molecule [Source:HGNC Symbol;Acc:HGNC:1691]
ILMN_1719756	128	ILMN_1719756	ZAP70	7,23488048341753	0,779453726646278	2,31002509975615	-2,45131937085438	0,828961856246947	20,3219164119127	0 .	1 x 1	2 q11	zeta-chain (TCR) associated protein kinase 70kDa [Source:HGNC Symbol;Acc:HGNC:12858]
ILMN_1815500	129	ILMN_1815500	ITPR3	8,1712458807133	0,73812828318379	2,30662001891828	-1,82592073506066	0,780415896518914	17,1136975222603	0 .	1 x 1	6 p21	inositol 1,4,5-trisphosphate receptor, type 3 [Source:HGNC Symbol;Acc:HGNC:6182]
ILMN_1688279	130	ILMN_1688279	STAG3	7,34628013552524	0,829448751716314	2,30213577272213	-1,83754471420418	0,928956003198377	34,4071908311253	0 .	1 x 1	7 q22	stromal antigen 3 [Source:HGNC Symbol;Acc:HGNC:11356]
ILMN_2103547	131	ILMN_2103547	GOLGA8A	9,41299506585626	0,670728635234019	2,27827756009111	-1,751267012451	0,658720632607653	12,0043472950716	0 .	1 x 3	15 q14	golgin A8 family, member B [Source:HGNC Symbol;Acc:HGNC:31973]
ILMN_2062714	132	ILMN_2062714	PTGDR	6,59407595718122	0,609949154648802	2,27254513058194	-1,07222089537596	0,747474309819548	15,4282622434668	0 .	3 x 1	14 q22	prostaglandin D2 receptor (DP) [Source:HGNC Symbol;Acc:HGNC:9591]
ILMN_3244117	133	ILMN_3244117	STMN3	9,41609610224332	0,695720175655043	2,26878085449352	-1,68497783614859	0,80937513524093	18,896209694564	0 .	1 x 3	20 q13	stathmin-like 3 [Source:HGNC Symbol;Acc:HGNC:15926]
ILMN_2327860	134	ILMN_2327860	MAL	9,5972793312167	1,04907302730455	2,26684928873066	-2,3927868324167	0,772495781463119	16,679679789234	0 .	1 x 1	2 q11	mal, T-cell differentiation protein [Source:HGNC Symbol;Acc:HGNC:6817]
ILMN_2181892	135	ILMN_2181892	BEX2	7,07170630543161	0,570605732320598	2,2633741744684	-1,1839023861474	0,737610026732922	14,9780736473938	0 .	1 x 3	X q22	brain expressed X-linked 2 [Source:HGNC Symbol;Acc:HGNC:30933]
ILMN_2258816	136	ILMN_2258816	SAMD3	7,40092325476288	0,939215361622834	2,25891102671606	-1,97078916167341	0,869773209337998	24,1679779349126	0 .	1 x 1	6 q23	sterile alpha motif domain containing 3 [Source:HGNC Symbol;Acc:HGNC:21574]
ILMN_1802053	137	ILMN_1802053	ZNF91	8,25843589168011	0,699052174521614	2,24943630121462	-1,49922231294853	0,549868794483453	9,02653292383736	1.11022302462516e-16 .	1 x 3	19 p12	zinc finger protein 91 [Source:HGNC Symbol;Acc:HGNC:13166]
ILMN_1721978	138	ILMN_1721978	CARD11	7,74726022106139	0,550080962429467	2,24447019320177	-1,13894150970875	0,806954507909126	18,7337420032855	0 .	1 x 1	7 p22	caspase recruitment domain family, member 11 [Source:HGNC Symbol;Acc:HGNC:16393]
ILMN_1666902	139	ILMN_1666902	ADGRG5	6,98296335911341	0,675018528543855	2,24339852977606	-1,6515453422713	0,685482049149943	12,9089294247324	0 .	2 x 1	16 q21	adhesion G protein-coupled receptor G5 [Source:HGNC Symbol;Acc:HGNC:19010]
ILMN_1728298	140	ILMN_1728298	SBK1	7,51541044780895	0,888530948876149	2,23635059704368	-2,18838345518789	0,90044286404742	28,383861530781	0 .	1 x 1	16 p12	SH3 domain binding kinase 1 [Source:HGNC Symbol;Acc:HGNC:17699]
ILMN_2394250	141	ILMN_2394250	PLEKHA1	7,43579088430801	0,847206159154093	2,23105749502358	-1,80557397233432	0,767635364979119	16,4230018857339	0 .	1 x 1	10 q26	pleckstrin homology domain containing, family A (phosphoinositide binding specific) member 1 [Source:HGNC Symbol;Acc:HGNC:14335]
ILMN_2261416	142	ILMN_2261416	CD3D	9,8335769777413	1,04465541747656	2,23102766641659	-2,95389199510972	0,902008425318165	28,6476453935215	0 .	1 x 1	11 q23	CD3d molecule, delta (CD3-TCR complex) [Source:HGNC Symbol;Acc:HGNC:1673]
ILMN_2404850	143	ILMN_2404850	RPL14	8,26526716736898	1,00182851087781	2,22783648847313	-2,60832053448477	0,427379229965904	6,48170262443678	3.88111320859252e-10 .	4 x 4	3 p22	ribosomal protein L14 [Source:HGNC Symbol;Acc:HGNC:10305]
ILMN_1679920	144	ILMN_1679920		10,4649069265993	0,806742806733571	2,22718005076914	-1,85924932838349	0,696846565979428	13,3218198317221	0 .	1 x 4
ILMN_1766551	145	ILMN_1766551	CPA3	6,50030987952734	0,747774999012917	2,21762320996214	-1,22427836525892	0,586713598573586	9,93413938157788	0 .	4 x 1	3 q24	carboxypeptidase A3 (mast cell) [Source:HGNC Symbol;Acc:HGNC:2298]
ILMN_3278157	146	ILMN_3278157		9,38798875005986	0,801570747912013	2,20988495157172	-1,93830650977039	0,600124022449946	10,2868037889163	0 .	1 x 4	4 q28
ILMN_1711573	147	ILMN_1711573	CD96	7,5340778678733	0,789895912056193	2,20757595114249	-2,05692099274698	0,861571632996077	23,2711524932864	0 .	1 x 1	3 q13	CD96 molecule [Source:HGNC Symbol;Acc:HGNC:16892]
ILMN_2157441	148	ILMN_2157441	HLA-DRA	11,9292490193467	1,11325102037095	2,19821051675853	-3,36989400432042	0,741873852692755	15,1699671250383	0 .	4 x 1	6 p21	major histocompatibility complex, class II, DR alpha [Source:HGNC Symbol;Acc:HGNC:4947]
ILMN_1779071	149	ILMN_1779071	FEZ1	5,70455770953643	0,585432758247384	2,18574174268463	-1,01465412782064	0,646937375922753	11,6325988604352	0 .	4 x 1	11 q24	fasciculation and elongation protein zeta 1 (zygin I) [Source:HGNC Symbol;Acc:HGNC:3659]
ILMN_2088437	150	ILMN_2088437	CX3CR1	10,3432223104239	1,23531423029942	2,17680658368135	-3,65356754330812	0,605645712950228	10,435888415304	0 .	4 x 1	3 p22	chemokine (C-X3-C motif) receptor 1 [Source:HGNC Symbol;Acc:HGNC:2558]
ILMN_1753112	151	ILMN_1753112	CD5	6,44675993886236	0,736871070595605	2,17610209199028	-1,71561062195183	0,843648818527234	21,5452205374826	0 .	1 x 1	11 q12	CD5 molecule [Source:HGNC Symbol;Acc:HGNC:1685]
ILMN_1751400	152	ILMN_1751400	SKAP1	8,34995359159404	0,951078451080254	2,16511513219543	-2,45221057807825	0,915271720273002	31,1529785465505	0 .	1 x 1	17 q21	src kinase associated phosphoprotein 1 [Source:HGNC Symbol;Acc:HGNC:15605]
ILMN_2315979	153	ILMN_2315979	LBH	8,55555872706125	0,677789291505837	2,16114989414929	-1,38462551408756	0,907858683780107	29,6890888350603	0 .	1 x 1	2 p23	limb bud and heart development [Source:HGNC Symbol;Acc:HGNC:29532]
ILMN_3259223	154	ILMN_3259223		9,95532811405324	0,821293778355839	2,15909998820992	-2,05309122445324	0,604551832981363	10,4061674011985	0 .	1 x 4	17 p13
ILMN_2338348	155	ILMN_2338348	UBASH3A	6,3604955917523	0,757816900262837	2,15485055496348	-1,83703734222598	0,873700762542879	24,6258459510938	0 .	1 x 1	21 q22	ubiquitin associated and SH3 domain containing A [Source:HGNC Symbol;Acc:HGNC:12462]
ILMN_3235148	156	ILMN_3235148	RPL23AP87	10,7259807797242	0,784370330774453	2,14390127443367	-1,96515771220318	0,783164158493689	17,2691328451157	0 .	1 x 4	17 q25	ribosomal protein L23a pseudogene 87 [Source:HGNC Symbol;Acc:HGNC:51578]
ILMN_1701237	157	ILMN_1701237	SH2D1B	6,58503594924418	0,548364225341527	2,14262361509792	-1,19676011830208	0,628658522545409	11,0838842957696	0 .	4 x 1	1 q23	SH2 domain containing 1B [Source:HGNC Symbol;Acc:HGNC:30416]
ILMN_1662839	158	ILMN_1662839	PLEKHA1	7,55943856966393	0,69399353571652	2,12823225684659	-1,58085893915341	0,857693073711461	22,8723520730936	0 .	2 x 1	10 q26	pleckstrin homology domain containing, family A (phosphoinositide binding specific) member 1 [Source:HGNC Symbol;Acc:HGNC:14335]
ILMN_3229324	159	ILMN_3229324	SGK1	10,0583448590727	0,923347419114274	2,12632038450629	-3,21789010838319	0,542464980662118	8,85382238163392	3.33066907387547e-16 .	4 x 1	6 q23	serum/glucocorticoid regulated kinase 1 [Source:HGNC Symbol;Acc:HGNC:10810]
ILMN_2221564	160	ILMN_2221564	LYAR	9,01670420294679	0,633704316174855	2,12502212605321	-1,44539596555205	0,755292087826831	15,8013850591113	0 .	2 x 2	4 p16	Ly1 antibody reactive [Source:HGNC Symbol;Acc:HGNC:26021]
ILMN_1741143	161	ILMN_1741143	TXK	6,4542156338231	0,664363954930548	2,11379888150322	-1,29753901338626	0,754514610333059	15,7635946613792	0 .	1 x 3	4 p12	TXK tyrosine kinase [Source:HGNC Symbol;Acc:HGNC:12434]
ILMN_2076600	162	ILMN_2076600	ITM2A	9,60612618352596	0,801847091337473	2,1098343858951	-2,26781796534175	0,787537331609776	17,5219000372505	0 .	1 x 1	X q21	integral membrane protein 2A [Source:HGNC Symbol;Acc:HGNC:6173]
ILMN_1714700	163	ILMN_1714700	TRIB2	7,42865210973933	0,60545475458393	2,10802489303961	-1,36189842422881	0,726673355198511	14,5034753822298	0 .	1 x 1	2 p24	tribbles pseudokinase 2 [Source:HGNC Symbol;Acc:HGNC:30809]
ILMN_1785202	164	ILMN_1785202	STAT4	8,67036680958956	0,681302277946058	2,10643562146307	-2,37586116476324	0,714276568542488	13,9936805339205	0 .	1 x 1	2 q32	signal transducer and activator of transcription 4 [Source:HGNC Symbol;Acc:HGNC:11365]
ILMN_1749070	165	ILMN_1749070	HLA-DPB1	6,23569416534839	0,716150735954134	2,10583846979372	-1,42704641356418	0,743391208512257	15,2392345666845	0 .	4 x 1	6 p21	major histocompatibility complex, class II, DP beta 1 [Source:HGNC Symbol;Acc:HGNC:4940]
ILMN_2119224	166	ILMN_2119224	KIFAP3	6,76680721806778	0,604702989711305	2,091910236348	-1,26933631852042	0,6763743236141	12,5909660108573	0 .	3 x 2	1 q24	kinesin-associated protein 3 [Source:HGNC Symbol;Acc:HGNC:17060]
ILMN_2395981	167	ILMN_2395981	PYHIN1	7,81184493960806	0,720308272998002	2,08966938010773	-1,34144506826595	0,830408796912846	20,4359653729768	0 .	1 x 1	1 q23	pyrin and HIN domain family, member 1 [Source:HGNC Symbol;Acc:HGNC:28894]
ILMN_1717197	168	ILMN_1717197	CD3G	7,51601824461795	0,789300983708289	2,08396093719258	-1,61302455504953	0,829451275850316	20,3603454843318	0 .	1 x 1	11 q23	CD3g molecule, gamma (CD3-TCR complex) [Source:HGNC Symbol;Acc:HGNC:1675]
ILMN_1690561	169	ILMN_1690561	GZMM	7,15834975272848	0,609189326309692	2,07931952111362	-1,32337050091795	0,779661221553069	17,0714622194998	0 .	1 x 1	19 p13	granzyme M (lymphocyte met-ase 1) [Source:HGNC Symbol;Acc:HGNC:4712]
ILMN_2333107	170	ILMN_2333107	AES	7,94656915976933	0,714987860167694	2,07898714250434	-2,04932236602723	0,812482664203635	19,1088866907647	0 .	1 x 2	19 p13	amino-terminal enhancer of split [Source:HGNC Symbol;Acc:HGNC:307]
ILMN_1661266	171	ILMN_1661266	HLA-DQB1	6,65602118938277	0,689847657856006	2,0760863618067	-1,56051229461435	0,498008050508706	7,8742615865298	1.32782673745169e-13 .	4 x 3	CHR_HSCHR6_MHC_MANN_CTG1 p21	major histocompatibility complex, class II, DQ beta 1 [Source:HGNC Symbol;Acc:HGNC:4944]
ILMN_1659158	172	ILMN_1659158		7,48593186853673	0,739933189027907	2,07524601482117	-1,71734160961041	0,841831607960066	21,3854967191479	0 .	1 x 1
ILMN_1685521	173	ILMN_1685521	KLRF1	7,13627893953299	0,742581340989566	2,07438325101437	-1,44057907653299	0,632781635522053	11,2048627649732	0 .	3 x 1	12 p13	killer cell lectin-like receptor subfamily F, member 1 [Source:HGNC Symbol;Acc:HGNC:13342]
ILMN_1787461	174	ILMN_1787461	RUNX3	9,60595750151801	0,831384555582751	2,07242374679779	-2,21065964348643	0,893391357941058	27,2649226980076	0 .	1 x 1	1 p36	runt-related transcription factor 3 [Source:HGNC Symbol;Acc:HGNC:10473]
ILMN_3305938	175	ILMN_3305938	SGK1	10,1993530796757	0,908735633856455	2,07193508600854	-3,38854443907042	0,554470248810453	9,13540089319617	0 .	4 x 1	6 q23	serum/glucocorticoid regulated kinase 1 [Source:HGNC Symbol;Acc:HGNC:10810]
ILMN_2335604	176	ILMN_2335604	SKAP1	6,41024938935546	0,650922908178003	2,05595783088138	-1,32245367823441	0,897589991985441	27,9180149565885	0 .	1 x 1	17 q21	src kinase associated phosphoprotein 1 [Source:HGNC Symbol;Acc:HGNC:15605]
ILMN_2322498	177	ILMN_2322498	RORA	6,58231275007055	0,678238526026555	2,05504760791892	-1,55874812392845	0,767481369818917	16,4149840989886	0 .	1 x 1	15 q22	RAR-related orphan receptor A [Source:HGNC Symbol;Acc:HGNC:10258]
ILMN_1694432	178	ILMN_1694432	CRIP2	5,7878122625538	0,601141417027434	2,0519785314462	-1,41809728021695	0,656067848781112	11,9193405686994	0 .	2 x 3	14 q32	cysteine-rich protein 2 [Source:HGNC Symbol;Acc:HGNC:2361]
ILMN_1730622	179	ILMN_1730622	EVL	10,3496283830419	0,787164880283799	2,04359754164228	-1,82863153144194	0,719140787932413	14,1903395487434	0 .	1 x 1	14 q32	Enah/Vasp-like [Source:HGNC Symbol;Acc:HGNC:20234]
ILMN_2325837	180	ILMN_2325837	CD3D	9,98287215093407	1,05256050240672	2,04201478969751	-2,84514618480249	0,892560349512644	27,1399693462049	0 .	1 x 1	11 q23	CD3d molecule, delta (CD3-TCR complex) [Source:HGNC Symbol;Acc:HGNC:1673]
ILMN_1788538	181	ILMN_1788538	NCALD	6,4465886633187	0,765349051244385	2,03864986043919	-1,56508546595027	0,820540982976571	19,683228296192	0 .	1 x 1	8 q22	neurocalcin delta [Source:HGNC Symbol;Acc:HGNC:7655]
ILMN_1794364	182	ILMN_1794364	CTSW	7,56501478956648	0,842573770761801	2,03622170123351	-2,37435173871911	0,673765238060299	12,5018745140826	0 .	1 x 1	11 q13	cathepsin W [Source:HGNC Symbol;Acc:HGNC:2546]
ILMN_1780898	183	ILMN_1780898	PRKCH	9,42082416752224	0,771178761207765	2,03599084916197	-2,00304201101698	0,832517573347894	20,6045739030773	0 .	1 x 1	14 q23	protein kinase C, eta [Source:HGNC Symbol;Acc:HGNC:9403]
ILMN_1705892	184	ILMN_1705892	SH2D1A	8,37715763831529	0,717601018192271	2,0318640226847	-1,75832470186792	0,846322074859619	21,7848773017064	0 .	1 x 1	X q25	SH2 domain containing 1A [Source:HGNC Symbol;Acc:HGNC:10820]
ILMN_3289352	185	ILMN_3289352		9,98903930422208	0,782885781299682	2,02602952035687	-1,44807161354313	0,595914999225476	10,1747090231469	0 .	1 x 4	4 q13
ILMN_1658016	186	ILMN_1658016	ZNF831	5,83708643685529	0,59923216295953	2,01955979392366	-1,33939538364476	0,764167907955919	16,2441244902112	0 .	1 x 1	20 q13	zinc finger protein 831 [Source:HGNC Symbol;Acc:HGNC:16167]
ILMN_2338323	187	ILMN_2338323	CDC25B	8,9094630631631	0,761979333643232	2,01788903020532	-1,93186569623152	0,828981693404407	20,3234711104058	0 .	1 x 1	20 p13	cell division cycle 25B [Source:HGNC Symbol;Acc:HGNC:1726]
ILMN_1668526	188	ILMN_1668526	GVINP1	9,49145597440823	0,915405495536144	2,01470828974966	-2,63473264659244	0,56926766297467	9,49386796920872	0 .	2 x 1	11 p15	GTPase, very large interferon inducible pseudogene 1 [Source:HGNC Symbol;Acc:HGNC:25813]
ILMN_2207291	189	ILMN_2207291	IFNG	6,01829588694947	0,66809534157734	2,01086767551895	-1,24199228994948	0,657669815805416	11,9705808171359	0 .	1 x 1	12 q15	interferon, gamma [Source:HGNC Symbol;Acc:HGNC:5438]
ILMN_1769383	190	ILMN_1769383	GIMAP1-GIMAP5	8,67820252469709	0,86790410426494	2,00828833388185	-2,49535399731288	0,842670547209911	21,4589207703845	0 .	2 x 1	7 q36	GIMAP1-GIMAP5 readthrough [Source:HGNC Symbol;Acc:HGNC:51257]
ILMN_1716276	191	ILMN_1716276	CCL4	7,78380969673706	0,75184437495087	2,00694804806819	-1,70058812681075	0,535524787345012	8,69458415144525	8.88178419700125e-16 .	3 x 1	17 q12	chemokine (C-C motif) ligand 4 [Source:HGNC Symbol;Acc:HGNC:10630]
ILMN_2110829	192	ILMN_2110829	LOC100134368	7,31694398693321	0,611211848097988	1,99850565770363	-1,38288235143848	0,661448062487307	12,0925707416049	0 .	1 x 4	16 p13
ILMN_3264073	193	ILMN_3264073		9,76221860285102	0,720637486075653	1,99173684957002	-1,75214557926681	0,763272784004273	16,1985020132188	0 .	1 x 4	4 p15
ILMN_1671554	194	ILMN_1671554	LPIN1	8,18238989265452	0,727737151288384	1,98904409888232	-2,4235240800282	0,905507476418727	29,2595008263203	0 .	1 x 1	2 p25	lipin 1 [Source:HGNC Symbol;Acc:HGNC:13345]
ILMN_1665943	195	ILMN_1665943	MAP4K1	8,7520154526023	0,72588432172763	1,98455220413454	-1,90314125782861	0,898879918376771	28,1263350654474	0 .	1 x 1	19 q13	mitogen-activated protein kinase kinase kinase kinase 1 [Source:HGNC Symbol;Acc:HGNC:6863]
ILMN_1739794	196	ILMN_1739794	CD3E	7,19391046949881	0,830003725706889	1,97681412891172	-1,92879390938302	0,794375260266863	17,931239678705	0 .	1 x 1	11 q23	CD3e molecule, epsilon (CD3-TCR complex) [Source:HGNC Symbol;Acc:HGNC:1674]
ILMN_3241046	197	ILMN_3241046	MYBL1	6,4195235176897	0,539017960037086	1,96276525024715	-1,11892569333706	0,730680892678965	14,6745432542525	0 .	3 x 1	8 q13	v-myb avian myeloblastosis viral oncogene homolog-like 1 [Source:HGNC Symbol;Acc:HGNC:7547]
ILMN_1773352	198	ILMN_1773352	CCL5	11,0468260850903	1,0395164960423	1,96029173322546	-4,14186975425349	0,649281358209818	11,7053676290188	0 .	1 x 1	17 q12	chemokine (C-C motif) ligand 5 [Source:HGNC Symbol;Acc:HGNC:10632]
ILMN_1656920	199	ILMN_1656920		11,0069291065446	0,914233381728874	1,95880408287643	-2,765685836592	0,649454562762179	11,7107675140377	0 .	4 x 1	14 q32	Cysteine-rich protein 1 [Source:UniProtKB/Swiss-Prot;Acc:P50238]
ILMN_3271244	200	ILMN_3271244		8,02267483492751	0,683081828435532	1,95229638792512	-2,02260042720646	0,686718948257913	12,9529750654464	0 .	1 x 4	12 q23	ribosomal protein S27 pseudogene 23 [Source:HGNC Symbol;Acc:HGNC:35716]
ILMN_1739985	201	ILMN_1739985	TAGAP	8,60251705883321	0,844251949277333	1,95175600079837	-2,75211281074374	0,465589199026245	7,21336785252213	6.49791331852612e-12 .	4 x 1	6 q25	T-cell activation RhoGTPase activating protein [Source:HGNC Symbol;Acc:HGNC:15669]
ILMN_2343618	202	ILMN_2343618	SAMD3	5,81122468861017	0,686962591317782	1,94779935334246	-3,0316878502628	0,767252508472955	16,4030811605793	0 .	1 x 1	6 q23	sterile alpha motif domain containing 3 [Source:HGNC Symbol;Acc:HGNC:21574]
ILMN_1736567	203	ILMN_1736567	CD74	11,5423257178289	0,856984557467659	1,9454543436448	-2,48402607900258	0,738466591931822	15,0163027643811	0 .	4 x 1	5 q33	CD74 molecule, major histocompatibility complex, class II invariant chain [Source:HGNC Symbol;Acc:HGNC:1697]
ILMN_3233442	204	ILMN_3233442		8,47732151167889	0,596427430073833	1,93069068726848	-1,35433337117363	0,745906893239677	15,3552384094721	0 .	1 x 4	12 p13
ILMN_1714444	205	ILMN_1714444	KLF12	6,55983065003864	0,660366260323009	1,92783479931925	-1,5318397097597	0,881645936020675	25,616075442728	0 .	1 x 1	13 q22	Kruppel-like factor 12 [Source:HGNC Symbol;Acc:HGNC:6346]
ILMN_2181241	206	ILMN_2181241		9,70388098049806	0,75282322779306	1,92730143129141	-2,28979495468228	0,768350227366283	16,4603122066009	0 .	1 x 4	11 q23	ribosomal protein L23a pseudogene 64 [Source:HGNC Symbol;Acc:HGNC:36552]
ILMN_1782057	207	ILMN_1782057	ATP8B2	7,88791959368909	0,777801922387324	1,92323340154249	-1,98241754930488	0,845788933372585	21,7366260303151	0 .	1 x 1	1 q21	ATPase, aminophospholipid transporter, class I, type 8B, member 2 [Source:HGNC Symbol;Acc:HGNC:13534]
ILMN_2264011	208	ILMN_2264011	GRAP	8,53756150998801	0,712058688483694	1,92124747395936	-1,63809906069853	0,891996181981615	27,0559157603113	0 .	1 x 1	17 p11	GRB2-related adaptor protein [Source:HGNC Symbol;Acc:HGNC:4562]
ILMN_1800787	209	ILMN_1800787	RFTN1	8,77990292349166	0,799671383517591	1,90260032166624	-3,00623749391272	0,907092788413301	29,5474505154442	0 .	3 x 1	3 p24	raftlin, lipid raft linker 1 [Source:HGNC Symbol;Acc:HGNC:30278]
ILMN_2320330	210	ILMN_2320330	MAL	7,53686527195202	0,901059022037551	1,9020127398743	-2,05016119172044	0,738782197791258	15,0304287199242	0 .	1 x 2	2 q11	mal, T-cell differentiation protein [Source:HGNC Symbol;Acc:HGNC:6817]
ILMN_3241657	211	ILMN_3241657	TMEM204	6,6046297337051	0,524297352786921	1,89247397469491	-1,1042845656051	0,798531179951172	18,188961180888	0 .	2 x 3	16 p13	transmembrane protein 204 [Source:HGNC Symbol;Acc:HGNC:14158]
ILMN_1786429	212	ILMN_1786429	LPAR6	8,33256824270573	0,828073811586243	1,88705507721006	-2,35109178112153	0,679548306252782	12,7005264602313	0 .	4 x 1	13 q14	lysophosphatidic acid receptor 6 [Source:HGNC Symbol;Acc:HGNC:15520]
ILMN_2374244	213	ILMN_2374244	DYRK2	8,89988294541897	0,869214070443223	1,88135259863365	-2,39148360160319	0,662616023968092	12,1306103215737	0 .	2 x 1	12 q15	dual-specificity tyrosine-(Y)-phosphorylation regulated kinase 2 [Source:HGNC Symbol;Acc:HGNC:3093]
ILMN_2379644	214	ILMN_2379644	CD74	10,8928076027557	0,905225152398311	1,87612989124429	-2,71011127548728	0,772631654274356	16,6869579073958	0 .	4 x 1	5 q33	CD74 molecule, major histocompatibility complex, class II invariant chain [Source:HGNC Symbol;Acc:HGNC:1697]
ILMN_1684040	215	ILMN_1684040	THEMIS	6,59643210032263	0,769090557858508	1,87216567789843	-1,93037062218053	0,807542730828076	18,7729701983465	0 .	1 x 1	6 q22	thymocyte selection associated [Source:HGNC Symbol;Acc:HGNC:21569]
ILMN_3290577	216	ILMN_3290577		10,6820445460672	0,586810790464849	1,86872525351178	-1,41026538830402	0,74857253096389	15,4797742756273	0 .	1 x 4	5 q31
ILMN_2355033	217	ILMN_2355033		8,48698064710687	0,606273823888044	1,86580367518787	-1,46404429524898	0,855283989590094	22,6321481839399	0 .	2 x 2	7 q34
ILMN_1778010	218	ILMN_1778010		7,11291037277316	0,708700051498487	1,86498136615316	-1,56675004518895	0,796225918500003	18,0451411567025	0 .	1 x 1	16 p13	RNA, U1 small nuclear 125, pseudogene [Source:HGNC Symbol;Acc:HGNC:48467]
ILMN_1742026	219	ILMN_1742026	PYHIN1	6,70630461310454	0,581536609706328	1,85925148117441	-1,04251487131507	0,831532085492454	20,5254208574046	0 .	1 x 1	1 q23	pyrin and HIN domain family, member 1 [Source:HGNC Symbol;Acc:HGNC:28894]
ILMN_1672417	220	ILMN_1672417	CORO1B	8,60135788033269	0,84792236463174	1,85834194508837	-2,23191513068532	0,870943796717726	24,3024043193347	0 .	1 x 1	11 q13	coronin, actin binding protein, 1B [Source:HGNC Symbol;Acc:HGNC:2253]
ILMN_1728132	221	ILMN_1728132		9,69326601354161	0,718356990654221	1,85832234535314	-1,77885030237319	0,825972275070729	20,0903768688264	0 .	1 x 3	X q13	lactate dehydrogenase B pseudogene 2 [Source:HGNC Symbol;Acc:HGNC:6543]
ILMN_2102670	222	ILMN_2102670	GATA2	5,75654942619787	0,607403823278859	1,85823458906003	-1,48413809226103	0,583419526723235	9,84946026641346	0 .	4 x 1	3 q21	GATA binding protein 2 [Source:HGNC Symbol;Acc:HGNC:4171]
ILMN_1676528	223	ILMN_1676528	BTN3A2	9,1632071536615	0,833680445387903	1,85284823907535	-2,56750033917202	0,537612383356891	8,74221850295355	6.66133814775094e-16 .	3 x 1	6 p22	butyrophilin, subfamily 3, member A2 [Source:HGNC Symbol;Acc:HGNC:1139]
ILMN_1749081	224	ILMN_1749081	AUTS2	6,87677879462831	0,558847196206739	1,84600887592959	-1,14576450283884	0,742248960736439	15,1870423228282	0 .	1 x 1	7 q11	autism susceptibility candidate 2 [Source:HGNC Symbol;Acc:HGNC:14262]
ILMN_1719986	225	ILMN_1719986	PIK3IP1	9,10059447488141	0,737140446031795	1,84573968053963	-1,60078625319194	0,720172885830557	14,2326164300557	0 .	1 x 3	22 q12	phosphoinositide-3-kinase interacting protein 1 [Source:HGNC Symbol;Acc:HGNC:24942]
ILMN_1708041	226	ILMN_1708041	PLEKHF1	7,25297500635446	0,656801521122057	1,84443884101396	-1,76104829749656	0,810543443879019	18,9756179407477	0 .	1 x 1	19 q12	pleckstrin homology domain containing, family F (with FYVE domain) member 1 [Source:HGNC Symbol;Acc:HGNC:20764]
ILMN_2044471	227	ILMN_2044471	NCR3	5,8983573290731	0,621153598103405	1,84197582903217	-1,27482612934152	0,805189633171047	18,6169979906607	0 .	1 x 1	CHR_HSCHR6_MHC_SSTO_CTG1 p21	natural cytotoxicity triggering receptor 3 [Source:HGNC Symbol;Acc:HGNC:19077]
ILMN_1726928	228	ILMN_1726928	TCEA3	6,5879652231126	0,762820445394335	1,83280294214002	-1,83345317740734	0,711234505697874	13,8728065515342	0 .	1 x 3	1 p36	transcription elongation factor A (SII), 3 [Source:HGNC Symbol;Acc:HGNC:11615]
ILMN_2415786	229	ILMN_2415786	CD96	8,15548731345568	0,78376550330771	1,82835286550748	-2,56032863570831	0,816799950053808	19,4123574070912	0 .	1 x 1	3 q13	CD96 molecule [Source:HGNC Symbol;Acc:HGNC:16892]
ILMN_1699856	230	ILMN_1699856	RALGDS	9,89007659729992	0,567527835119875	1,82769073912114	-1,35316597195781	0,701153424613308	13,4832969897054	0 .	2 x 2	9 q34	ral guanine nucleotide dissociation stimulator [Source:HGNC Symbol;Acc:HGNC:9842]
ILMN_1697491	231	ILMN_1697491	PRR5L	7,13929207948848	0,76844333736185	1,81735239776415	-2,08757533704111	0,649972114955495	11,7269216995728	0 .	3 x 1	11 p13	proline rich 5 like [Source:HGNC Symbol;Acc:HGNC:25878]
ILMN_2401779	232	ILMN_2401779	FAM102A	7,07223542357407	0,71101852533948	1,81659179619961	-1,76342293952144	0,817856714017917	19,4881107936249	0 .	1 x 1	9 q34	family with sequence similarity 102, member A [Source:HGNC Symbol;Acc:HGNC:31419]
ILMN_1690546	233	ILMN_1690546	PPP3CC	7,56004586233349	0,644891611105358	1,8134436064244	-1,90803914816507	0,842556313278828	21,4488914564477	0 .	1 x 3	8 p21	protein phosphatase 3, catalytic subunit, gamma isozyme [Source:HGNC Symbol;Acc:HGNC:9316]
ILMN_2054607	234	ILMN_2054607	CYP4V2	7,39216760919393	0,578620956549722	1,80828597379554	-1,31133000510446	0,76740962991792	16,4112513091873	0 .	3 x 1	4 q35	cytochrome P450, family 4, subfamily V, polypeptide 2 [Source:HGNC Symbol;Acc:HGNC:23198]
ILMN_1688089	235	ILMN_1688089	PEBP1	8,75868551515313	0,642337564570856	1,80571999368897	-1,50650830469523	0,776620056418126	16,9031699491199	0 .	1 x 3	12 q24	phosphatidylethanolamine binding protein 1 [Source:HGNC Symbol;Acc:HGNC:8630]
ILMN_1699160	236	ILMN_1699160	ITK	8,70753107386803	0,871500833792177	1,80570348186881	-2,27320128284698	0,84563215139404	21,7224803004202	0 .	1 x 1	5 q33	IL2-inducible T-cell kinase [Source:HGNC Symbol;Acc:HGNC:6171]
ILMN_1764770	237	ILMN_1764770	OXNAD1	6,62359595680291	0,581261788159505	1,80437855998656	-1,8149482050187	0,744091535195664	15,2713814722197	0 .	1 x 3	3 p25	oxidoreductase NAD-binding domain containing 1 [Source:HGNC Symbol;Acc:HGNC:25128]
ILMN_2098126	238	ILMN_2098126	CCL5	12,2661352165572	0,965011369938709	1,80133965691648	-3,65107479675194	0,633448402632779	11,2245748793109	0 .	2 x 1	17 q12	chemokine (C-C motif) ligand 5 [Source:HGNC Symbol;Acc:HGNC:10632]
ILMN_1789809	239	ILMN_1789809	RPL13AP6	11,023913361756	0,617645762319038	1,7995358255598	-1,6102428003823	0,837694161676373	21,031038789037	0 .	1 x 4	10 q25	ribosomal protein L13a pseudogene 6 [Source:HGNC Symbol;Acc:HGNC:23737]
ILMN_2309245	240	ILMN_2309245	BIN1	8,62988753941853	0,645742636389576	1,79652864268673	-1,55765775386063	0,808823677492571	18,8589544770212	0 .	1 x 1	2 q14	bridging integrator 1 [Source:HGNC Symbol;Acc:HGNC:1052]
ILMN_1727098	241	ILMN_1727098	PPP1R16B	7,26176043900136	0,57846227974579	1,79404528462496	-1,45908316894873	0,774292560917519	16,7763878888761	0 .	1 x 1	20 q11	protein phosphatase 1, regulatory subunit 16B [Source:HGNC Symbol;Acc:HGNC:15850]
ILMN_1785424	242	ILMN_1785424	ABLIM1	8,69717885404291	0,789788369338312	1,7907275776413	-2,35871797575343	0,781813709294476	17,1924325298722	0 .	1 x 1	10 q25	actin binding LIM protein 1 [Source:HGNC Symbol;Acc:HGNC:78]
ILMN_1761131	243	ILMN_1761131	ECI2	7,81790802258828	0,689001095214536	1,78332846821171	-2,4104820932146	0,879087017314098	25,2872078137232	0 .	1 x 2	6 p25	enoyl-CoA delta isomerase 2 [Source:HGNC Symbol;Acc:HGNC:14601]
ILMN_1660794	244	ILMN_1660794	LBH	6,5045674943633	0,497276073959222	1,7816390024788	-1,12936144248961	0,761519981102834	16,1098108789696	0 .	1 x 3	2 p23	limb bud and heart development [Source:HGNC Symbol;Acc:HGNC:29532]
ILMN_1755415	245	ILMN_1755415	SAMD3	5,92481140322233	0,516233819970753	1,77946784160399	-1,16235978475391	0,785268025319014	17,3898872604452	0 .	1 x 1	6 q23	sterile alpha motif domain containing 3 [Source:HGNC Symbol;Acc:HGNC:21574]
ILMN_1793549	246	ILMN_1793549	PTPN4	7,76090438929122	0,614372830999797	1,77520498729826	-1,92054458941754	0,846607236621204	21,8107800816926	0 .	2 x 1	2 q14	protein tyrosine phosphatase, non-receptor type 4 (megakaryocyte) [Source:HGNC Symbol;Acc:HGNC:9656]
ILMN_1726981	247	ILMN_1726981	VEGFB	9,1398173781592	0,559406593202255	1,77209304726186	-1,36416981676446	0,738502386111126	15,0179037555099	0 .	1 x 4	11 q13	vascular endothelial growth factor B [Source:HGNC Symbol;Acc:HGNC:12681]
ILMN_2372082	248	ILMN_2372082		8,84591305364967	0,626031333309001	1,77058981766612	-1,65439293756545	0,677346603885821	12,6243886207165	0 .	3 x 3	15 q11	small nucleolar RNA host gene 14 [Source:HGNC Symbol;Acc:HGNC:37462]
ILMN_1792538	249	ILMN_1792538	CD7	8,78500589079047	0,751587441656361	1,76926716884111	-2,02516084717994	0,775566565739891	16,8455713858032	0 .	1 x 1	17 q25	CD7 molecule [Source:HGNC Symbol;Acc:HGNC:1695]
ILMN_1702301	250	ILMN_1702301	DOCK10	9,03928851045213	0,71487164051085	1,76171335817945	-1,53157622482582	0,841469609098432	21,353979275084	0 .	3 x 1	2 q36	dedicator of cytokinesis 10 [Source:HGNC Symbol;Acc:HGNC:23479]
ILMN_1785095	251	ILMN_1785095	ATP6V0E2	8,0698464360669	0,685718346364566	1,75829476266468	-1,92855585105637	0,908704423892341	29,8474587169649	0 .	1 x 1	7 q36	ATPase, H+ transporting V0 subunit e2 [Source:HGNC Symbol;Acc:HGNC:21723]
ILMN_1671142	252	ILMN_1671142	GPR68	5,61410878394457	0,613776910782496	1,75473237598175	-1,34169745000773	0,704273267051619	13,6020767081819	0 .	1 x 1	14 q32	G protein-coupled receptor 68 [Source:HGNC Symbol;Acc:HGNC:4519]
ILMN_1776678	253	ILMN_1776678	GIMAP7	11,0433808747043	0,929758195309028	1,75255984634831	-3,2786341660938	0,768774039136208	16,4825028566421	0 .	4 x 1	7 q36	GTPase, IMAP family member 7 [Source:HGNC Symbol;Acc:HGNC:22404]
ILMN_2343097	254	ILMN_2343097	NCALD	6,75113603809025	0,611012730074642	1,75187334412554	-1,33766159968499	0,802088080846208	18,4152239670303	0 .	1 x 1	8 q22	neurocalcin delta [Source:HGNC Symbol;Acc:HGNC:7655]
ILMN_2413278	255	ILMN_2413278	RPL13	9,14891638183042	0,645496037873357	1,74941870006433	-1,70505775797252	0,860077345083016	23,1156927248191	0 .	1 x 3	16 q24	ribosomal protein L13 [Source:HGNC Symbol;Acc:HGNC:10303]
ILMN_1812278	256	ILMN_1812278	LY9	6,33446073960194	0,688105335217737	1,74498079958227	-1,83676968639141	0,908681454649298	29,8431299424157	0 .	1 x 1	1 q23	lymphocyte antigen 9 [Source:HGNC Symbol;Acc:HGNC:6730]
ILMN_1665095	257	ILMN_1665095	NSMF	7,13819610748393	0,680550550642993	1,74210753908449	-1,7847099480313	0,802417369241461	18,4364449852607	0 .	4 x 1	9 q34	NMDA receptor synaptonuclear signaling and neuronal migration factor [Source:HGNC Symbol;Acc:HGNC:29843]
ILMN_1659077	258	ILMN_1659077	CD40LG	6,13583757107125	0,54645400278974	1,74045678884981	-1,34532134614493	0,758975556193591	15,9825571819757	0 .	2 x 3	X q26	CD40 ligand [Source:HGNC Symbol;Acc:HGNC:11935]
ILMN_3244583	259	ILMN_3244583	SNORA13	8,71380637678792	0,642878529875439	1,72912117647523	-1,40431405902476	0,801981324441555	18,4083541597155	0 .	1 x 4	5 q22	small nucleolar RNA, H/ACA box 13 [Source:HGNC Symbol;Acc:HGNC:32601]
ILMN_1712431	260	ILMN_1712431	PCED1B	8,81386277617745	0,653561119794229	1,72732289350676	-1,65394904557219	0,80267843675204	18,4533031001359	0 .	1 x 2	12 q13	PC-esterase domain containing 1B [Source:HGNC Symbol;Acc:HGNC:28255]
ILMN_1687538	261	ILMN_1687538	ETS1	10,4422789920342	0,640587904064995	1,7223930990184	-1,50265440471845	0,774850532736069	16,8066248527466	0 .	1 x 4	11 q24	v-ets avian erythroblastosis virus E26 oncogene homolog 1 [Source:HGNC Symbol;Acc:HGNC:3488]
ILMN_1730077	262	ILMN_1730077	RPUSD2	7,15501308234823	0,53012148176428	1,71957679233072	-1,57121738871139	0,858894034236938	22,9942106841951	0 .	1 x 3	15 q15	RNA pseudouridylate synthase domain containing 2 [Source:HGNC Symbol;Acc:HGNC:24180]
ILMN_1794260	263	ILMN_1794260	KDM2B	8,68798754507834	0,657501124954143	1,71483358802692	-2,64567217950992	0,822506089007283	19,8285895435576	0 .	4 x 2	12 q24	lysine (K)-specific demethylase 2B [Source:HGNC Symbol;Acc:HGNC:13610]
ILMN_3235176	264	ILMN_3235176	TRABD2A	6,81138405271302	0,675215676105362	1,71412247096593	-1,65672168076565	0,784265625836294	17,3321594620412	0 .	1 x 2	2 p11	TraB domain containing 2A [Source:HGNC Symbol;Acc:HGNC:27013]
ILMN_2396672	265	ILMN_2396672	ABLIM1	6,96937000320792	0,576646212915404	1,71143675652892	-1,40624401516582	0,707158543461087	13,7133168367426	0 .	1 x 4	10 q25	actin binding LIM protein 1 [Source:HGNC Symbol;Acc:HGNC:78]
ILMN_2091412	266	ILMN_2091412		7,00408861963801	0,764489422555803	1,69132200908831	-1,7903778781538	0,807695021464298	18,7831525519627	0 .	1 x 1	19 q13	Uncharacterized protein [Source:UniProtKB/TrEMBL;Acc:M0QZ58]
ILMN_1781207	267	ILMN_1781207	FYN	7,3401404406185	0,614615416361466	1,68397527965518	-1,55873628931324	0,691138467598602	13,1121073222646	0 .	4 x 1	6 q21	FYN proto-oncogene, Src family tyrosine kinase [Source:HGNC Symbol;Acc:HGNC:4037]
ILMN_1654609	268	ILMN_1654609		8,92228682160119	0,63246856502313	1,68057399624091	-1,42450359522224	0,80635301259402	18,6937939367667	0 .	1 x 4	5 q22	EPB41L4A antisense RNA 1 [Source:HGNC Symbol;Acc:HGNC:30749]
ILMN_3279675	269	ILMN_3279675		10,8670169445818	0,688190102293731	1,67895695536557	-1,79731834570286	0,854122661676419	22,5183219002944	0 .	1 x 4	17 p12	ribosomal protein S18 pseudogene 12 [Source:HGNC Symbol;Acc:HGNC:35967]
ILMN_2097793	270	ILMN_2097793	ZBTB4	8,61380333866432	0,574156601682711	1,66295102667252	-1,19328466928537	0,85207534852918	22,3206749263231	0 .	2 x 1	17 p13	zinc finger and BTB domain containing 4 [Source:HGNC Symbol;Acc:HGNC:23847]
ILMN_3211132	271	ILMN_3211132		11,0485672846498	0,611699903093914	1,66198427271866	-1,45990306550238	0,829124859901946	20,3346987810088	0 .	1 x 4	17 q22	ribosomal protein S2 pseudogene 48 [Source:HGNC Symbol;Acc:HGNC:35985]
ILMN_1656378	272	ILMN_1656378		6,70639422436288	0,551221619216769	1,65882135336344	-1,23780540729972	0,859105668073575	23,0158336758394	0 .	1 x 1
ILMN_1674160	273	ILMN_1674160	BIN1	8,74040698509513	0,724369966618276	1,64349725070488	-1,59338836243197	0,79985159774013	18,2723299375116	0 .	1 x 1	2 q14	bridging integrator 1 [Source:HGNC Symbol;Acc:HGNC:1052]
ILMN_2381899	274	ILMN_2381899	OPTN	7,81055084064213	0,608520378129715	1,64115582013155	-1,59626898752108	0,703286590739091	13,5643444953208	0 .	2 x 1	10 p13	optineurin [Source:HGNC Symbol;Acc:HGNC:17142]
ILMN_1726114	275	ILMN_1726114	SLC45A3	6,43195531926183	0,677931752817473	1,63905564323817	-1,32886884096183	0,60579363719733	10,4399147145289	0 .	3 x 1	1 q32	solute carrier family 45, member 3 [Source:HGNC Symbol;Acc:HGNC:8642]
ILMN_3287068	276	ILMN_3287068		10,5292607273866	0,646473210332994	1,63541136366599	-1,71636536206033	0,799398884572847	18,2436640942126	0 .	1 x 4	13 q12	ribosomal protein SA pseudogene 54 [Source:HGNC Symbol;Acc:HGNC:36373]
ILMN_1770641	277	ILMN_1770641	KLHL3	6,05329363418512	0,568545498010097	1,63510699213067	-1,11449696027986	0,847865963676425	21,925913636218	0 .	1 x 2	5 q31	kelch-like family member 3 [Source:HGNC Symbol;Acc:HGNC:6354]
ILMN_2122103	278	ILMN_2122103	ETS1	10,2228424502585	0,698225163974928	1,63099387579416	-1,82923004593742	0,809958066528634	18,9357487683432	0 .	1 x 2	11 q24	v-ets avian erythroblastosis virus E26 oncogene homolog 1 [Source:HGNC Symbol;Acc:HGNC:3488]
ILMN_1821975	279	ILMN_1821975		6,12928504599659	0,502239330644619	1,62472606550341	-0,984316160780804	0,729744920437587	14,6343029271477	0 .	1 x 4	7 q34	T cell receptor beta variable 29-1 [Source:HGNC Symbol;Acc:HGNC:12210]
ILMN_1786823	280	ILMN_1786823	ICAM2	9,52236930827258	0,620990552391948	1,61935702072742	-1,87678782496205	0,72635774912104	14,4901380286753	0 .	4 x 1	17 q23	intercellular adhesion molecule 2 [Source:HGNC Symbol;Acc:HGNC:5345]
ILMN_1719205	281	ILMN_1719205	FBL	8,97895245589205	0,634749805232894	1,61902450737111	-2,04176147658152	0,812222713619486	19,0909148631273	0 .	2 x 4	19 q13	fibrillarin [Source:HGNC Symbol;Acc:HGNC:3599]
ILMN_1751559	282	ILMN_1751559	TMEM204	6,43515724206213	0,605396002935908	1,61410776734313	-1,3487235392674	0,804550992343727	18,5751010588851	0 .	1 x 2	16 p13	transmembrane protein 204 [Source:HGNC Symbol;Acc:HGNC:14158]
ILMN_1768958	283	ILMN_1768958	RASGRP1	7,54020114557332	0,690637988035686	1,60534886704246	-1,9136328682628	0,878383811743297	25,1985404228444	0 .	1 x 1	15 q14	RAS guanyl releasing protein 1 (calcium and DAG-regulated) [Source:HGNC Symbol;Acc:HGNC:9878]
ILMN_1761159	284	ILMN_1761159	ESYT1	9,66370723684681	0,657362292065764	1,60064071515318	-1,48440890454155	0,889812838095918	26,7363855937292	0 .	1 x 1	12 q13	extended synaptotagmin-like protein 1 [Source:HGNC Symbol;Acc:HGNC:29534]
ILMN_1803686	285	ILMN_1803686	ADA	7,4024174554103	0,690434562953837	1,59861910791075	-1,75078222825767	0,78313629448314	17,2675439245269	0 .	2 x 1	20 q13	adenosine deaminase [Source:HGNC Symbol;Acc:HGNC:186]
ILMN_1803036	286	ILMN_1803036	TARBP1	6,22372022838981	0,562619349456924	1,59783905112599	-1,26139909123191	0,749919046678916	15,5433283507228	0 .	2 x 4	1 q42	TAR (HIV-1) RNA binding protein 1 [Source:HGNC Symbol;Acc:HGNC:11568]
ILMN_1768391	287	ILMN_1768391	ARL4C	6,38917617529953	0,611524664852299	1,58780380475311	-1,592978157489	0,747514326811225	15,4301341879836	0 .	1 x 1	2 q37	ADP-ribosylation factor-like 4C [Source:HGNC Symbol;Acc:HGNC:698]
ILMN_1772286	288	ILMN_1772286	OCIAD2	6,84772357799753	0,620897074761297	1,58761746312351	-1,4180856436449	0,748244764323274	15,464370194787	0 .	1 x 3	4 p11	OCIA domain containing 2 [Source:HGNC Symbol;Acc:HGNC:28685]
ILMN_2374249	289	ILMN_2374249	DYRK2	7,42238458860477	0,529226111676689	1,58164995760576	-1,19238578401529	0,865509077205143	23,6921995351794	0 .	2 x 2	12 q15	dual-specificity tyrosine-(Y)-phosphorylation regulated kinase 2 [Source:HGNC Symbol;Acc:HGNC:3093]
ILMN_1658289	290	ILMN_1658289	WDR54	7,68795946651942	0,588690268738319	1,57705217508058	-1,54431386634574	0,867503171767172	23,9120373774054	0 .	1 x 2	2 p13	WD repeat domain 54 [Source:HGNC Symbol;Acc:HGNC:25770]
ILMN_2379080	291	ILMN_2379080	NFATC2IP	9,48455358641094	0,555939372009523	1,5732510153259	-1,76346408230042	0,772983681305304	16,7058409573078	0 .	3 x 3	16 p11	nuclear factor of activated T-cells, cytoplasmic, calcineurin-dependent 2 interacting protein [Source:HGNC Symbol;Acc:HGNC:25906]
ILMN_3225784	292	ILMN_3225784		11,0002950452599	0,62379490493152	1,56786797095064	-1,76217027097568	0,822523121717146	19,8298589836692	0 .	1 x 4	1 p21
ILMN_1679797	293	ILMN_1679797	ADARB1	7,95085884053366	0,606795054858809	1,56351050194002	-1,6006576682705	0,734463475743524	14,838992509522	0 .	2 x 1	21 q22	adenosine deaminase, RNA-specific, B1 [Source:HGNC Symbol;Acc:HGNC:226]
ILMN_1685625	294	ILMN_1685625	UCP2	9,50765072899587	0,728492817002794	1,56097521674097	-2,22212588193798	0,615263298277549	10,7012981105716	0 .	4 x 2	11 q13	uncoupling protein 2 (mitochondrial, proton carrier) [Source:HGNC Symbol;Acc:HGNC:12518]
ILMN_1719543	295	ILMN_1719543	MAF	6,82296900139549	0,58545565461249	1,55974228384136	-1,41362840653759	0,667237583820695	12,282691535768	0 .	4 x 3	16 q23	v-maf avian musculoaponeurotic fibrosarcoma oncogene homolog [Source:HGNC Symbol;Acc:HGNC:6776]
ILMN_2222880	296	ILMN_2222880	SLC25A42	7,67229382156114	0,644146981009938	1,55348438569149	-1,89668584439272	0,828737327325383	20,304336470387	0 .	1 x 2	19 p13	solute carrier family 25, member 42 [Source:HGNC Symbol;Acc:HGNC:28380]
ILMN_2249920	297	ILMN_2249920	FYN	7,51067318697191	0,750122614133032	1,54902883906493	-1,93148004597717	0,728824136756881	14,5948873494351	0 .	4 x 1	6 q21	FYN proto-oncogene, Src family tyrosine kinase [Source:HGNC Symbol;Acc:HGNC:4037]
ILMN_3248069	298	ILMN_3248069		12,7382700247867	0,544966537510141	1,54660247305541	-1,79430126468143	0,842775365498589	21,4681322191694	0 .	2 x 4
ILMN_1713369	299	ILMN_1713369	SNORD34	11,522546609421	0,589336403661962	1,54458486378953	-1,53370078494205	0,849149296773122	22,0446557382117	0 .	1 x 4	19 q13	small nucleolar RNA, C/D box 34 [Source:HGNC Symbol;Acc:HGNC:10161]
ILMN_1703955	300	ILMN_1703955	FBXO32	7,24754601149792	0,513791794180789	1,54430328425997	-1,11214646258214	0,71060579205224	13,8480231603882	0 .	3 x 3	8 q24	F-box protein 32 [Source:HGNC Symbol;Acc:HGNC:16731]
ILMN_1801766	301	ILMN_1801766	CCDC109B	9,88634557834335	0,751343360410683	1,54385508286718	-2,33636353974335	0,822285087629251	19,8121333497725	0 .	4 x 1	4 q25	coiled-coil domain containing 109B [Source:HGNC Symbol;Acc:HGNC:26076]
ILMN_3216125	302	ILMN_3216125		11,4507022337229	0,613273431535122	1,53371643811917	-1,80689387931767	0,786036347632408	17,4343759115307	0 .	1 x 4	3 q29
ILMN_1789492	303	ILMN_1789492	ZDHHC8	9,45003688205823	0,604487254334045	1,52926420646809	-1,77842264467402	0,774856983397327	16,8069749931647	0 .	4 x 3	22 q11	zinc finger, DHHC-type containing 8 [Source:HGNC Symbol;Acc:HGNC:18474]
ILMN_1756862	304	ILMN_1756862	APOL3	7,99927702549078	0,598850668820549	1,52162438591449	-1,42732709537499	0,706117394013553	13,673019648873	0 .	4 x 1	22 q12	apolipoprotein L, 3 [Source:HGNC Symbol;Acc:HGNC:14868]
ILMN_1657509	305	ILMN_1657509	TSEN54	6,1295156519369	0,506170063063531	1,52074480069994	-1,24005059196321	0,80348326198516	18,5054618021466	0 .	2 x 1	17 q25	TSEN54 tRNA splicing endonuclease subunit [Source:HGNC Symbol;Acc:HGNC:27561]
ILMN_1744347	306	ILMN_1744347		10,6204057599535	0,633043169014891	1,51513751036228	-1,80414814220615	0,844585335438922	21,6285341990477	0 .	1 x 4	1 p36
ILMN_1777519	307	ILMN_1777519	ITGB7	8,97069407874953	0,736178681609076	1,51348681014521	-1,8948696173969	0,814318184698592	19,2367474976165	0 .	1 x 1	12 q13	integrin, beta 7 [Source:HGNC Symbol;Acc:HGNC:6162]
ILMN_3282174	308	ILMN_3282174		10,4845352866004	0,636495669927875	1,51141076976798	-1,57374049631097	0,760538353600874	16,0605094561742	0 .	1 x 4	1 q24	ribosomal protein L4 pseudogene 2 [Source:HGNC Symbol;Acc:HGNC:36836]
ILMN_1797181	309	ILMN_1797181		6,99490304750992	0,474197565162445	1,5068710607585	-1,62369684069939	0,805007076145665	18,6050029157602	0 .	4 x 4	4 p16
ILMN_1700306	310	ILMN_1700306	OCIAD2	8,32640678750728	0,593542040321096	1,5066525473243	-1,56995441091255	0,841759863746366	21,3792424531928	0 .	1 x 2	4 p11	OCIA domain containing 2 [Source:HGNC Symbol;Acc:HGNC:28685]
ILMN_1689953	311	ILMN_1689953	CD81	11,0882570953083	0,683087866154953	1,49796096637588	-2,06806279246622	0,89667411711887	27,7723504745113	0 .	1 x 1	11 p15	CD81 molecule [Source:HGNC Symbol;Acc:HGNC:1701]
ILMN_1748476	312	ILMN_1748476	NOP58	8,531732950231	0,598459803405911	1,49233160194795	-2,16432818447837	0,783512208472159	17,2890027850998	0 .	1 x 4	2 q33	NOP58 ribonucleoprotein [Source:HGNC Symbol;Acc:HGNC:29926]
ILMN_1767219	313	ILMN_1767219	POLR1C	6,82039236592596	0,469865024469353	1,48686914764246	-1,45376018928385	0,850205134698032	22,1433968671495	0 .	4 x 4	6 p21	polymerase (RNA) I polypeptide C, 30kDa [Source:HGNC Symbol;Acc:HGNC:20194]
ILMN_1704554	314	ILMN_1704554	LOC643733	7,19040991015008	0,534118737938817	1,48483109574992	-1,22830308260798	0,800895064250946	18,3387328874525	0 .	2 x 1	11 q22
ILMN_1767642	315	ILMN_1767642	ARL14EP	7,22552597932072	0,539261555152774	1,48325638169507	-1,48819965983651	0,708157598360108	13,7521525151473	0 .	4 x 4	11 p14	ADP-ribosylation factor-like 14 effector protein [Source:HGNC Symbol;Acc:HGNC:26798]
ILMN_3284584	316	ILMN_3284584		11,4384300070568	0,635300226250229	1,48046854820632	-1,91570948396737	0,794027203383095	17,9099701219312	0 .	1 x 4	12 q21	Small nucleolar RNA SNORA70 [Source:RFAM;Acc:RF00156]
ILMN_1674983	317	ILMN_1674983	RPL13AP20	9,7070874487869	0,56496703509727	1,48043771973941	-1,59104269409217	0,800819272727051	18,3338941322383	0 .	1 x 2	12 p13	ribosomal protein L13a pseudogene 20 [Source:HGNC Symbol;Acc:HGNC:35709]
ILMN_1745112	318	ILMN_1745112	FAM102A	6,09685081599222	0,545783463246314	1,47983854050779	-1,07102799433958	0,787346719130794	17,5107399844338	0 .	1 x 3	9 q34	family with sequence similarity 102, member A [Source:HGNC Symbol;Acc:HGNC:31419]
ILMN_1785179	319	ILMN_1785179	UBE2G2	8,34464780864956	0,514148211690722	1,47804991783465	-1,34333166735482	0,765753426446616	16,3254898444464	0 .	4 x 4	21 q22	ubiquitin-conjugating enzyme E2G 2 [Source:HGNC Symbol;Acc:HGNC:12483]
ILMN_3275489	320	ILMN_3275489		12,0873441996617	0,705402062579671	1,47381044549623	-2,34569038064588	0,682785836285149	12,8136459197592	0 .	1 x 4
ILMN_1754234	321	ILMN_1754234	ZMYND11	8,91208844481327	0,54838562836977	1,47272091188147	-1,31369771445011	0,7846377128778	17,3535464421442	0 .	2 x 1	10 p15	zinc finger, MYND-type containing 11 [Source:HGNC Symbol;Acc:HGNC:16966]
ILMN_1661342	322	ILMN_1661342	2006-09-01	7,01025029157989	0,53922018201116	1,45471742296221	-1,34380016889568	0,728527777657054	14,5822372350552	0 .	2 x 3	X q24	septin 6 [Source:HGNC Symbol;Acc:HGNC:15848]
ILMN_1745887	323	ILMN_1745887	FBXO21	8,01204787428341	0,43409174553715	1,44225614313765	-1,06586858766235	0,839416927159559	21,1771091910065	0 .	4 x 4	12 q24	F-box protein 21 [Source:HGNC Symbol;Acc:HGNC:13592]
ILMN_1731174	324	ILMN_1731174		11,7306836048529	0,582260492008297	1,43825401577864	-1,86642330397399	0,792034850252768	17,7891299964606	0 .	1 x 4
ILMN_1798728	325	ILMN_1798728	URI1	9,31600686915042	0,61362497899111	1,42802434716537	-2,11926195711357	0,828696560104424	20,3011478802632	0 .	2 x 4	19 q12	URI1, prefoldin-like chaperone [Source:HGNC Symbol;Acc:HGNC:13236]
ILMN_1733421	326	ILMN_1733421	PRKCQ	7,66979722213288	0,540826277783185	1,42440573407765	-1,27690307181182	0,869239376159034	24,1072329005128	0 .	1 x 1	10 p15	protein kinase C, theta [Source:HGNC Symbol;Acc:HGNC:9410]
ILMN_1821176	327	ILMN_1821176		8,75822544036718	0,577963962018006	1,4227674304486	-1,54238426461455	0,733855845480642	14,8123758423227	0 .	4 x 1
ILMN_1757872	328	ILMN_1757872	SGK223	7,02901518515368	0,497056004738958	1,42093540217263	-1,00037782583263	0,778488570956024	17,0062107553167	0 .	3 x 3	8 p23	Tyrosine-protein kinase SgK223 [Source:UniProtKB/Swiss-Prot;Acc:Q86YV5]
ILMN_1688971	329	ILMN_1688971	NOL11	8,44929641190875	0,466231341533301	1,42038768054914	-1,32128918426139	0,866464280232441	23,7969348201427	0 .	3 x 4	17 q24	nucleolar protein 11 [Source:HGNC Symbol;Acc:HGNC:24557]
ILMN_1686555	330	ILMN_1686555	FYN	8,69199003795972	0,678131991991789	1,41937624890344	-1,88520585352814	0,804867169743888	18,5958204041033	0 .	4 x 1	6 q21	FYN proto-oncogene, Src family tyrosine kinase [Source:HGNC Symbol;Acc:HGNC:4037]
ILMN_3241051	331	ILMN_3241051		11,1341905091444	0,593150431764494	1,41434099917136	-1,49247740545496	0,818971970272288	19,5687032295927	0 .	1 x 4	7 p13
ILMN_1703433	332	ILMN_1703433	PLSCR3	10,4806687021382	0,589130595447609	1,4067161568092	-1,58848543896975	0,792692609213743	17,8288539297955	0 .	4 x 3	17 p13	TMEM256-PLSCR3 readthrough (NMD candidate) [Source:HGNC Symbol;Acc:HGNC:49186]
ILMN_2183687	333	ILMN_2183687	LIME1	10,01510474579	0,669266508640963	1,40154944389418	-1,71088406425318	0,798453067602846	18,1840521272329	0 .	1 x 1	20 q13	Lck interacting transmembrane adaptor 1 [Source:HGNC Symbol;Acc:HGNC:26016]
ILMN_1793628	334	ILMN_1793628	SERPINA10	6,4957394094313	0,5523096457866	1,39981739786869	-1,38830677134709	0,75639479420104	15,8552503130733	0 .	1 x 2	14 q32	serpin peptidase inhibitor, clade A (alpha-1 antiproteinase, antitrypsin), member 10 [Source:HGNC Symbol;Acc:HGNC:15996]
ILMN_1728605	335	ILMN_1728605	TTC3	9,30075214289679	0,593218570885688	1,39563688905058	-1,76611240981784	0,811816712498618	19,062912569945	0 .	2 x 4	21 q22	tetratricopeptide repeat domain 3 [Source:HGNC Symbol;Acc:HGNC:12393]
ILMN_1703565	336	ILMN_1703565	SNORD23	12,1240835674046	0,617879671193589	1,39468320749017	-2,34747261258879	0,853971558681207	22,5036037962399	0 .	2 x 3	19 q13	small nucleolar RNA, C/D box 23 [Source:HGNC Symbol;Acc:HGNC:32718]
ILMN_1755808	337	ILMN_1755808		12,5632393247583	0,754901918043536	1,39170268266278	-2,89120363826881	0,606533098318382	10,4600675293461	0 .	1 x 4
ILMN_1701731	338	ILMN_1701731	AKR1B1	8,6528651193541	0,496671222970855	1,37933645515117	-1,46389385469621	0,815565748929615	19,3246271945164	0 .	3 x 3	7 q33	aldo-keto reductase family 1, member B1 (aldose reductase) [Source:HGNC Symbol;Acc:HGNC:381]
ILMN_1753534	339	ILMN_1753534	RPS18	12,1382443106688	0,622936008840391	1,37669612764704	-1,81454396376349	0,835669271231879	20,8620387550449	0 .	1 x 4	6 p21	ribosomal protein S18 [Source:HGNC Symbol;Acc:HGNC:10401]
ILMN_2208903	340	ILMN_2208903	CD52	11,9182834209637	0,772201017656344	1,37444387635208	-2,27848547379003	0,80580860146269	18,6577800964729	0 .	4 x 1	1 p36	CD52 molecule [Source:HGNC Symbol;Acc:HGNC:1804]
ILMN_1788607	341	ILMN_1788607	SNORD42A	7,85140209092756	0,560675735123897	1,37386603696191	-1,95167533559598	0,755323672877344	15,8029235699953	0 .	1 x 4	17 q11	small nucleolar RNA, C/D box 42A [Source:HGNC Symbol;Acc:HGNC:10180]
ILMN_1663954	342	ILMN_1663954	NELFCD	8,43737899859748	0,474320205003051	1,36077315826567	-2,31480669646064	0,82208711398027	19,7974153519295	0 .	4 x 4	20 q13	negative elongation factor complex member C/D [Source:HGNC Symbol;Acc:HGNC:15934]
ILMN_1756541	343	ILMN_1756541	MXD4	9,33817108036643	0,566518134871931	1,35821795158094	-1,86461514404011	0,795660812918796	18,0102155513086	0 .	4 x 1	4 p16	MAX dimerization protein 4 [Source:HGNC Symbol;Acc:HGNC:13906]
ILMN_1752285	344	ILMN_1752285	RPL4	11,4654007563296	0,616708615315193	1,35804843098623	-1,91918247542429	0,804787004179727	18,5905628461172	0 .	3 x 4	15 q22	ribosomal protein L4 [Source:HGNC Symbol;Acc:HGNC:10353]
ILMN_1796762	345	ILMN_1796762	CCDC102A	6,2007223543803	0,564164012127412	1,35020770323022	-1,31921915701188	0,819989201822987	19,6427990403663	0 .	1 x 1	16 q21	coiled-coil domain containing 102A [Source:HGNC Symbol;Acc:HGNC:28097]
ILMN_2110167	346	ILMN_2110167	POLR1E	7,43717204524482	0,500231370892651	1,34923409786045	-1,72917791348693	0,78840410868766	17,5728158839063	0 .	3 x 4	9 p13	polymerase (RNA) I polypeptide E, 53kDa [Source:HGNC Symbol;Acc:HGNC:17631]
ILMN_1712944	347	ILMN_1712944	AES	10,053184760181	0,594664734240546	1,3486310714506	-1,27307362232834	0,842036292691436	21,4033614096253	0 .	2 x 1	19 p13	amino-terminal enhancer of split [Source:HGNC Symbol;Acc:HGNC:307]
ILMN_1668540	348	ILMN_1668540	ZNHIT6	6,82143466626634	0,545488827383158	1,33799164617576	-1,55474441261371	0,819937866454552	19,6390461933164	0 .	2 x 4	1 p22	zinc finger, HIT-type containing 6 [Source:HGNC Symbol;Acc:HGNC:26089]
ILMN_1700628	349	ILMN_1700628	DDX24	8,21007234085612	0,47964858274067	1,3367756691544	-1,40988855258244	0,824973970060193	20,0142588424666	0 .	4 x 2	14 q32	DEAD (Asp-Glu-Ala-Asp) box helicase 24 [Source:HGNC Symbol;Acc:HGNC:13266]
ILMN_3225591	350	ILMN_3225591		11,0387553761965	0,53923080052738	1,3358964462772	-1,24396149850174	0,847670594468534	21,9079577789089	0 .	2 x 3	12 q14	ribosomal protein L14 pseudogene 1 [Source:HGNC Symbol;Acc:HGNC:31384]
ILMN_1776080	351	ILMN_1776080	GTPBP6	9,31340794345332	0,531217022776443	1,33517755291509	-2,22990591120596	0,80055674294714	18,317152424768	0 .	4 x 4	X p22	GTP binding protein 6 (putative) [Source:HGNC Symbol;Acc:HGNC:30189]
ILMN_1862909	352	ILMN_1862909	RORA	6,80904946863169	0,535603824491411	1,33488217436832	-1,46136999851064	0,738337093777152	15,0105129420424	0 .	3 x 2	15 q22	RAR-related orphan receptor A [Source:HGNC Symbol;Acc:HGNC:10258]
ILMN_3276990	353	ILMN_3276990		11,9231892610229	0,570760819495982	1,33434968387188	-1,75952348675969	0,805197868423316	18,6175394499055	0 .	1 x 4	3 q13
ILMN_3247645	354	ILMN_3247645		9,43783654641922	0,59821027431947	1,32848576358078	-1,52962346189817	0,811310321790683	19,0280999063379	0 .	4 x 2	X p11	long intergenic non-protein coding RNA 1420 [Source:HGNC Symbol;Acc:HGNC:50713]
ILMN_3275345	355	ILMN_3275345		12,1757331136352	0,620440185611148	1,32782653036483	-1,51325844547728	0,739425775720737	15,059301654361	0 .	1 x 4	19 p12	ribosomal protein S27 pseudogene 29 [Source:HGNC Symbol;Acc:HGNC:36516]
ILMN_1757343	356	ILMN_1757343	PABPC4	10,1041612048296	0,546428633019273	1,32070250248623	-1,61649575547166	0,837426169710771	21,0085067908859	0 .	3 x 4	1 p34	poly(A) binding protein, cytoplasmic 4 (inducible form) [Source:HGNC Symbol;Acc:HGNC:8557]
ILMN_3294074	357	ILMN_3294074		11,6755769562178	0,595908609903161	1,3183616823611	-1,73110237467573	0,780053381002268	17,0933856034207	0 .	1 x 4	13 q12	ribosomal protein S12 pseudogene 23 [Source:HGNC Symbol;Acc:HGNC:35573]
ILMN_1744240	358	ILMN_1744240	TBC1D31	6,80868348607421	0,482002992562639	1,31471458487316	-1,22051786450579	0,813174661430647	19,1568920747494	0 .	2 x 3	8 q24	TBC1 domain family, member 31 [Source:HGNC Symbol;Acc:HGNC:30888]
ILMN_1701244	359	ILMN_1701244		7,21415207256986	0,514851433776971	1,30168689756172	-1,69120244479091	0,837524210950617	21,0167439227151	0 .	4 x 3
ILMN_1656292	360	ILMN_1656292		11,1161555466812	0,532905640962789	1,29915664363455	-1,43682969282862	0,744882850232081	15,3078407620356	0 .	2 x 4	19 q13	ribosomal protein L21 pseudogene 131 [Source:HGNC Symbol;Acc:HGNC:36428]
ILMN_1814859	361	ILMN_1814859	APOLD1	8,94805511840648	0,533060342816941	1,29554866437773	-1,90856941708544	0,861126034812943	23,2245514079897	0 .	3 x 4	12 p13	apolipoprotein L domain containing 1 [Source:HGNC Symbol;Acc:HGNC:25268]
ILMN_1794213	362	ILMN_1794213	ABHD14A	6,61878146387989	0,4928617807279	1,28412586648854	-1,31334143784831	0,843669400165919	21,547044135316	0 .	3 x 4	3 p21	abhydrolase domain containing 14A [Source:HGNC Symbol;Acc:HGNC:24538]
ILMN_2415179	363	ILMN_2415179	CLSTN1	8,56439574103925	0,631481047313344	1,28353723163969	-1,8088800575603	0,807244748649926	18,7530779166948	0 .	3 x 1	1 p36	calsyntenin 1 [Source:HGNC Symbol;Acc:HGNC:17447]
ILMN_1757730	364	ILMN_1757730	TTC27	6,85759964841587	0,489222073069182	1,28159536947886	-1,42322633169482	0,816304606858726	19,3770516742094	0 .	4 x 4	2 p22	tetratricopeptide repeat domain 27 [Source:HGNC Symbol;Acc:HGNC:25986]
ILMN_1662658	365	ILMN_1662658	PUS1	7,80099021833116	0,510572069693184	1,27024769572147	-1,772287713568	0,803718688505156	18,5207731954042	0 .	4 x 4	12 q24	pseudouridylate synthase 1 [Source:HGNC Symbol;Acc:HGNC:15508]
ILMN_2200917	366	ILMN_2200917	SLC4A7	7,46810007069022	0,537614634661252	1,26854729693083	-1,76030745471127	0,741741401883773	15,1639454382819	0 .	4 x 1	3 p24	solute carrier family 4, sodium bicarbonate cotransporter, member 7 [Source:HGNC Symbol;Acc:HGNC:11033]
ILMN_1772713	367	ILMN_1772713	BMS1	8,0228892097405	0,549127830255034	1,26429083711213	-1,93194343258261	0,797756782303835	18,1404049938718	0 .	4 x 4	10 q11	BMS1 ribosome biogenesis factor [Source:HGNC Symbol;Acc:HGNC:23505]
ILMN_3293367	368	ILMN_3293367		12,5322562220945	0,556940891294321	1,25814241532659	-1,67899516046288	0,715231654599244	14,0319621435608	0 .	1 x 4	2 p21
ILMN_3202673	369	ILMN_3202673		12,4514988583723	0,549703523326616	1,25708346141716	-1,48815430516177	0,805169346221966	18,6156642755739	0 .	1 x 4	9 q33
ILMN_1734596	370	ILMN_1734596	TC2N	6,39126932038981	0,577041362311775	1,25013426548913	-1,54956058447928	0,691108211444782	13,111008437683	0 .	2 x 3	14 q32	tandem C2 domains, nuclear [Source:HGNC Symbol;Acc:HGNC:19859]
ILMN_1733696	371	ILMN_1733696	IMP3	9,68201948731446	0,510780529359786	1,24852286379081	-1,36621741533551	0,823777304015681	19,9237885134803	0 .	3 x 4	15 q24	IMP3, U3 small nucleolar ribonucleoprotein [Source:HGNC Symbol;Acc:HGNC:14497]
ILMN_1736814	372	ILMN_1736814	CLNS1A	9,08865965461676	0,557915302686204	1,24618837560429	-1,81674643800097	0,754832692879238	15,7790368209915	0 .	4 x 4	11 q14	chloride channel, nucleotide-sensitive, 1A [Source:HGNC Symbol;Acc:HGNC:2080]
ILMN_1678775	373	ILMN_1678775		11,8326854092144	0,647141076581409	1,23444606399609	-2,02898031578285	0,751088898614399	15,5989022649216	0 .	1 x 4	8 q12	nucleophosmin 1 (nucleolar phosphoprotein B23, numatrin) pseudogene 6 [Source:HGNC Symbol;Acc:HGNC:7926]
ILMN_1652955	374	ILMN_1652955		12,0585109494972	0,534461464564296	1,23421634781857	-1,60405185223407	0,853150855571623	22,4240295857383	0 .	1 x 4	2 q34
ILMN_1683817	375	ILMN_1683817	UBE2Q2	8,32334027240102	0,493589513649766	1,22221202706214	-2,42578386101155	0,828121718580476	20,2562964357053	0 .	4 x 3	15 q24	ubiquitin-conjugating enzyme E2Q family member 2 [Source:HGNC Symbol;Acc:HGNC:19248]
ILMN_3238782	376	ILMN_3238782		12,338231348374	0,552935133977513	1,21533190546814	-1,75880343226871	0,759839638139311	16,0255763537565	0 .	1 x 4	17 p13
ILMN_2057573	377	ILMN_2057573	ESYT2	10,0801286444794	0,52740410161893	1,21362208652064	-1,70257561834252	0,780245892525551	17,1041666309239	0 .	4 x 4	7 q36	extended synaptotagmin-like protein 2 [Source:HGNC Symbol;Acc:HGNC:22211]
ILMN_3301440	378	ILMN_3301440	RPL22	11,2248594165092	0,551080318432337	1,18137679322768	-1,91834850838286	0,808073172837547	18,8084830651107	0 .	3 x 4	1 p36	ribosomal protein L22 [Source:HGNC Symbol;Acc:HGNC:10315]
ILMN_2154566	379	ILMN_2154566	MIR7111	12,5722364601812	0,641161757687589	1,17871407945033	-2,35831630211282	0,805018592353909	18,6057591545555	0 .	2 x 4	6 p21	microRNA 7111 [Source:HGNC Symbol;Acc:HGNC:50073]
ILMN_2087080	380	ILMN_2087080	RPL5	11,9199401061676	0,56775474717	1,15371272077981	-1,77900848194651	0,802940773321211	18,4702732014365	0 .	2 x 4	1 p22	ribosomal protein L5 [Source:HGNC Symbol;Acc:HGNC:10360]
ILMN_1685088	381	ILMN_1685088	RPL36	11,632045679491	0,577677118861323	1,15029090266689	-1,90043073885416	0,843571096483894	21,538337091075	0 .	2 x 4	19 p13	ribosomal protein L36 [Source:HGNC Symbol;Acc:HGNC:13631]
ILMN_3299478	382	ILMN_3299478		11,7274103885786	0,521969790536777	1,13713990389504	-1,4646217202997	0,817231818940216	19,4432442134267	0 .	2 x 4	1 p13
ILMN_1746686	383	ILMN_1746686	POLR1C	7,65926451185452	0,494747780070491	1,12760256038759	-1,84312838275978	0,846493303019346	21,8004229406783	0 .	4 x 3	6 p21	polymerase (RNA) I polypeptide C, 30kDa [Source:HGNC Symbol;Acc:HGNC:20194]
ILMN_1771139	384	ILMN_1771139	FBXO31	6,9538637259497	0,5383194968991	1,10008217577136	-1,47985113942864	0,822937002653877	19,8607561396272	0 .	1 x 2	16 q24	F-box protein 31 [Source:HGNC Symbol;Acc:HGNC:16510]
ILMN_3281599	385	ILMN_3281599		12,3390187188662	0,590089581416717	1,09994869155488	-2,04811774721354	0,797672310105393	18,135123404267	0 .	3 x 4	6 q21	ribosomal protein L3 pseudogene 7 [Source:HGNC Symbol;Acc:HGNC:36797]
ILMN_2141453	386	ILMN_2141453	SNORA68	13,4756829410321	0,507215100554774	0,992161087757337	-1,8275164341374	0,785796903153701	17,4204886171249	0 .	4 x 4	19 p13	small nucleolar RNA, H/ACA box 68 [Source:HGNC Symbol;Acc:HGNC:10225]

## Sheet: Module B
	Rank	ID	Symbol	mean expression	SD	max delta e	min delta e	correlation	->t.score	->p.value	Metagene	Chromosome	Description
ILMN_1791534	1	ILMN_1791534	HLA-DQA1	6,21670483514111	0,83527919440732	3,61858485944837	-1,20716119066742	0,282685167042978	4,04079672526092	3.87927134590793e-05 .	1 x 21	CHR_HSCHR6_MHC_MCF_CTG1 p21	major histocompatibility complex, class II, DQ alpha 1 [Source:HGNC Symbol;Acc:HGNC:4942]
ILMN_1776939	2	ILMN_1776939	MS4A1	6,35347473412116	0,546715692057201	2,62643180817884	-1,12903327070011	0,52441520671618	8,44478476854045	3.99680288865056e-15 .	1 x 18	11 q12	membrane-spanning 4-domains, subfamily A, member 1 [Source:HGNC Symbol;Acc:HGNC:7315]
ILMN_1720027	3	ILMN_1720027	ZNF23	6,51059656366909	0,384879529744587	2,44700147349407	-0,912342416653295	0,502269604474321	7,96424845560754	7.71605002114484e-14 .	1 x 19	16 q22	zinc finger protein 23 [Source:HGNC Symbol;Acc:HGNC:13023]
ILMN_3243190	4	ILMN_3243190	ADGRE4P	6,28282463441809	0,599653069888239	2,2702319723977	-1,11095316396019	0,54655649704242	8,9488967876903	2.22044604925031e-16 .	1 x 21	19 p13	adhesion G protein-coupled receptor E4, pseudogene [Source:HGNC Symbol;Acc:HGNC:19240]
ILMN_1730710	5	ILMN_1730710	ADORA3	6,69599734140233	0,604344813085138	2,23365789971873	-1,2729448618918	0,336327434341162	4,896749007535	1.04612591478315e-06 .	1 x 22	1 p13	adenosine A3 receptor [Source:HGNC Symbol;Acc:HGNC:268]
ILMN_1703102	6	ILMN_1703102		7,57463299356787	0,482917616214772	2,1531453255374	-1,36196354656261	0,390271907573559	5,81203524985668	1.3006356436307e-08 .	1 x 21	3 q24	suppression of tumorigenicity 13 (colon carcinoma) (Hsp70 interacting protein) pseudogene 15 [Source:HGNC Symbol;Acc:HGNC:38850]
ILMN_3226181	7	ILMN_3226181	NUDT7	7,15874896440571	0,689409534593628	2,13748649942587	-1,25694030917412	0,410514306108158	6,17279477901257	2.01959937662366e-09 .	1 x 18	16 q23	nudix (nucleoside diphosphate linked moiety X)-type motif 7 [Source:HGNC Symbol;Acc:HGNC:8054]
ILMN_1713141	8	ILMN_1713141	LOC389641	6,57758960301319	0,419834720021554	2,12051039412892	-0,978170315844765	0,66798266323141	12,3074468414519	0 .	1 x 18	8 p21
ILMN_1667315	9	ILMN_1667315		7,30311843816296	0,488860978166575	2,09863997939493	-1,73144609549981	0,689854440428947	13,0655879068364	0 .	1 x 18	7 q11	stromal antigen 3-like 2 (pseudogene) [Source:HGNC Symbol;Acc:HGNC:33886]
ILMN_1785175	10	ILMN_1785175	SWAP70	8,37378708369078	0,395483599616479	1,97143590443028	-1,27038694299604	0,455532550199384	7,0161912398245	2.00365279923176e-11 .	1 x 17	11 p15	SWAP switching B-cell complex 70kDa subunit [Source:HGNC Symbol;Acc:HGNC:17070]
ILMN_1682288	11	ILMN_1682288		7,5938855751269	0,454814024567667	1,95848308045732	-1,17344290943216	0,596424049158755	10,1881962366879	0 .	1 x 19	5 q13
ILMN_1718934	12	ILMN_1718934		7,1683592511228	0,482285524172982	1,82376830581404	-1,16964659009122	0,566109100379937	9,41624573460695	0 .	1 x 18
ILMN_1676336	13	ILMN_1676336	NCEH1	6,77266107989504	0,380289131934245	1,82035992306285	-1,18790409734767	0,396601596365195	5,92372702207372	7.36235650222739e-09 .	1 x 22	3 q26	neutral cholesterol ester hydrolase 1 [Source:HGNC Symbol;Acc:HGNC:29260]
ILMN_2386790	14	ILMN_2386790		6,40929130525773	0,502609919110476	1,80512185835806	-1,45236557230509	0,543714756696385	8,8827677097521	2.22044604925031e-16 .	2 x 21	12 p13	Uncharacterized protein [Source:UniProtKB/TrEMBL;Acc:F5H6K3]
ILMN_1665457	15	ILMN_1665457	CLEC4C	6,3662455533026	0,67082779582615	1,78386036275529	-1,99653057096576	0,339186259806621	4,94375740011392	8.4567558911175e-07 .	1 x 22	12 p13	C-type lectin domain family 4, member C [Source:HGNC Symbol;Acc:HGNC:13258]
ILMN_2133534	16	ILMN_2133534		6,8746293772467	0,530456398806958	1,77041930399014	-1,39478231445723	0,541964763819679	8,84226052859477	3.33066907387547e-16 .	1 x 18	5 q13	glucuronidase, beta pseudogene 3 [Source:HGNC Symbol;Acc:HGNC:37301]
ILMN_1736036	17	ILMN_1736036	ADGRE4P	6,00890921294094	0,443804954831118	1,74916726689063	-1,06362762461989	0,526200753538391	8,48452191275737	3.10862446895044e-15 .	2 x 21	19 p13	adhesion G protein-coupled receptor E4, pseudogene [Source:HGNC Symbol;Acc:HGNC:19240]
ILMN_3247533	18	ILMN_3247533		7,04451974777634	0,545231606713343	1,74866001167629	-1,13611248716582	0,728862537234097	14,5965277566307	0 .	1 x 19	16 p11	SMG1 pseudogene 6 [Source:HGNC Symbol;Acc:HGNC:49863]
ILMN_1659365	19	ILMN_1659365		6,82383922837679	0,697282163877781	1,74328650636532	-1,72305104537152	0,433302101734161	6,59211917919333	2.12752704342734e-10 .	1 x 19
ILMN_1655195	20	ILMN_1655195		7,7143863347282	0,463318141902531	1,73435620402443	-1,1630811835861	0,632719888665675	11,2030394043129	0 .	1 x 19
ILMN_1701947	21	ILMN_1701947	GPR34	6,70002909929992	0,532882187805976	1,71166258338956	-0,963378137999916	0,451111534759955	6,93059318741605	3.24951177077537e-11 .	1 x 21	X p11	G protein-coupled receptor 34 [Source:HGNC Symbol;Acc:HGNC:4490]
ILMN_1676408	22	ILMN_1676408	TAGAP	7,85765206763546	0,793961138414871	1,70161122176981	-2,29934004536177	0,643014027810822	11,5120630899356	0 .	1 x 21	6 q25	T-cell activation RhoGTPase activating protein [Source:HGNC Symbol;Acc:HGNC:15669]
ILMN_1712577	23	ILMN_1712577	FAM174A	8,26747236900277	0,646474356456475	1,70092942532354	-1,89637637289751	0,691625779752823	13,1298243997212	0 .	1 x 21	5 q21	family with sequence similarity 174, member A [Source:HGNC Symbol;Acc:HGNC:24943]
ILMN_1734553	24	ILMN_1734553		6,30145378248709	0,434284593193024	1,69230267487081	-0,870764185181828	0,646884811268268	11,630973531009	0 .	1 x 21	10 q11	centaurin, gamma-like family, member 11 pseudogene [Source:HGNC Symbol;Acc:HGNC:23660]
ILMN_1720857	25	ILMN_1720857		8,26917782837202	0,502309236005307	1,66539802362798	-1,4595815128457	0,653341324078312	11,8327790641308	0 .	1 x 18	5 q13	glucuronidase, beta pseudogene 3 [Source:HGNC Symbol;Acc:HGNC:37301]
ILMN_2333774	26	ILMN_2333774	TAGAP	8,50664439553535	0,799064346919965	1,63804871101202	-2,10247439011956	0,62878860475779	11,0876772682869	0 .	1 x 21	6 q25	T-cell activation RhoGTPase activating protein [Source:HGNC Symbol;Acc:HGNC:15669]
ILMN_3301042	27	ILMN_3301042	FLVCR1-AS1	6,89918418010396	0,545293267954559	1,62218960734867	-1,29807362005133	0,482747852740869	7,55813199842097	8.72191208145523e-13 .	1 x 22	1 q32	FLVCR1 antisense RNA 1 (head to head) [Source:HGNC Symbol;Acc:HGNC:39077]
ILMN_1706268	28	ILMN_1706268	PTGDR	6,06695326110125	0,414698299306589	1,60746981635138	-1,05101687917493	0,557942623209496	9,21835468275255	0 .	2 x 21	14 q22	prostaglandin D2 receptor (DP) [Source:HGNC Symbol;Acc:HGNC:9591]
ILMN_1768004	29	ILMN_1768004	PDCD4	7,43255166022377	0,46684581975908	1,60137906406571	-1,04871670962903	0,729391714203925	14,619163325651	0 .	1 x 21	10 q25	programmed cell death 4 (neoplastic transformation inhibitor) [Source:HGNC Symbol;Acc:HGNC:8763]
ILMN_1669881	30	ILMN_1669881	TSPAN13	6,88125621588307	0,61722730145181	1,59376947635376	-1,2076943794936	0,500076613187047	7,91784548184442	1.02140518265514e-13 .	1 x 19	7 p21	tetraspanin 13 [Source:HGNC Symbol;Acc:HGNC:21643]
ILMN_1788384	31	ILMN_1788384	TMEM245	7,59571507130864	0,413445345111529	1,55820164292821	-1,11000675790864	0,522984695853276	8,41305985789092	4.88498130835069e-15 .	1 x 19	9 q31	transmembrane protein 245 [Source:HGNC Symbol;Acc:HGNC:1363]
ILMN_2384140	32	ILMN_2384140	KLRC1	6,10230148002828	0,410734872914958	1,5566582778612	-0,831079090423018	0,440200980478243	6,72205888124843	1.04076192108948e-10 .	2 x 21	12 p13	killer cell lectin-like receptor subfamily C, member 1 [Source:HGNC Symbol;Acc:HGNC:6374]
ILMN_1746020	33	ILMN_1746020	MDM4	6,63352752961812	0,403937669407687	1,54768316559241	-0,837322986933904	0,589932444089174	10,0176110466927	0 .	1 x 19	1 q32	MDM4, p53 regulator [Source:HGNC Symbol;Acc:HGNC:6974]
ILMN_1758105	34	ILMN_1758105		7,85718570186546	0,412343622823444	1,5439600310398	-0,970506597075988	0,589145450407646	9,99713549243395	0 .	1 x 20
ILMN_1794588	35	ILMN_1794588	DYRK2	7,25085489774515	0,656270165778557	1,53555124536011	-1,64150170535042	0,707656456988563	13,7326513147149	0 .	1 x 19	12 q15	dual-specificity tyrosine-(Y)-phosphorylation regulated kinase 2 [Source:HGNC Symbol;Acc:HGNC:3093]
ILMN_1767612	36	ILMN_1767612	BBS2	7,7595769364656	0,400763585715735	1,5332048397344	-1,2126030445077	0,6774231338726	12,6270245538278	0 .	1 x 19	16 q13	Bardet-Biedl syndrome 2 [Source:HGNC Symbol;Acc:HGNC:967]
ILMN_1795836	37	ILMN_1795836	YBEY	7,39340566073066	0,385009125736951	1,53158457534302	-1,18745688089382	0,442738079990894	6,77021360327963	7.96875898601002e-11 .	2 x 20	21 q22	ybeY metallopeptidase (putative) [Source:HGNC Symbol;Acc:HGNC:1299]
ILMN_1712719	38	ILMN_1712719		6,7763803210492	0,510363203072916	1,52012734958238	-0,965281909233408	0,413874374604257	6,23371145598374	1.46451162308381e-09 .	1 x 22	6 q23
ILMN_2070044	39	ILMN_2070044	PPM1K	6,5479567073264	0,476014463872545	1,51969184226307	-0,840659806921132	0,703489805201417	13,5721030436788	0 .	1 x 19	4 q22	protein phosphatase, Mg2+/Mn2+ dependent, 1K [Source:HGNC Symbol;Acc:HGNC:25415]
ILMN_1651403	40	ILMN_1651403		6,48359294253759	0,438615285469177	1,50948638458346	-1,02634143263233	0,633795971906708	11,2348668648134	0 .	2 x 21	CHR_HSCHR7_2_CTG6 q34	T cell receptor beta variable 2 [Source:HGNC Symbol;Acc:HGNC:12195]
ILMN_2069632	41	ILMN_2069632	GTSF1	6,8061348720341	0,459688124852961	1,47893001500274	-1,2540035722341	0,366892062646668	5,40768332061817	9.6163504936797e-08 .	1 x 18	12 q13	gametocyte specific factor 1 [Source:HGNC Symbol;Acc:HGNC:26565]
ILMN_1711627	42	ILMN_1711627	SIAH1	10,0917719376662	0,430409485265177	1,4406154993338	-1,52375742233989	0,658946478684934	12,0116207008667	0 .	1 x 21	16 q12	siah E3 ubiquitin protein ligase 1 [Source:HGNC Symbol;Acc:HGNC:10857]
ILMN_1658182	43	ILMN_1658182	MEX3C	7,57957813643942	0,353818167498932	1,43088952981321	-1,26808644907626	0,657884249118394	11,9774612901248	0 .	1 x 17	18 q21	mex-3 RNA binding family member C [Source:HGNC Symbol;Acc:HGNC:28040]
ILMN_1768534	44	ILMN_1768534	BHLHE40	10,416448445068	0,607139799039062	1,42864332582673	-1,84843392974169	0,329844368621049	4,79070858105003	1.68143639744933e-06 .	1 x 22	3 p26	basic helix-loop-helix family, member e40 [Source:HGNC Symbol;Acc:HGNC:1046]
ILMN_1658978	45	ILMN_1658978		6,52248128831856	0,351101577519993	1,42836884441302	-0,899978167976452	0,604458235761794	10,4036286577854	0 .	1 x 22
ILMN_3226082	46	ILMN_3226082		7,85483975967294	0,425959156908301	1,42576511053233	-1,75561610785714	0,637490461022409	11,3449740396708	0 .	2 x 19	5 q13	ribosomal protein L7 pseudogene 22 [Source:HGNC Symbol;Acc:HGNC:35802]
ILMN_1747052	47	ILMN_1747052	ITGA4	7,04814734749684	0,560226210809489	1,42045043072422	-1,43708892037052	0,791401626177816	17,7510448653087	0 .	1 x 20	2 q31	integrin, alpha 4 (antigen CD49D, alpha 4 subunit of VLA-4 receptor) [Source:HGNC Symbol;Acc:HGNC:6140]
ILMN_1712673	48	ILMN_1712673	SASH1	6,24401087817402	0,446539775998785	1,42018743979441	-1,58987268395296	0,49579540458636	7,82783971938318	1.75415237890775e-13 .	1 x 20	6 q24	SAM and SH3 domain containing 1 [Source:HGNC Symbol;Acc:HGNC:19182]
ILMN_1759792	49	ILMN_1759792	CLIP4	6,69187831427834	0,553769677464218	1,41570679330587	-1,36555197897834	0,724452975561076	14,4100532075596	0 .	1 x 20	2 p23	CAP-GLY domain containing linker protein family, member 4 [Source:HGNC Symbol;Acc:HGNC:26108]
ILMN_1847494	50	ILMN_1847494	SLC16A7	6,33136817013562	0,327086401394118	1,41191600589596	-0,89667306689352	0,602147269708665	10,3411600016666	0 .	1 x 19	12 q14	solute carrier family 16 (monocarboxylate transporter), member 7 [Source:HGNC Symbol;Acc:HGNC:10928]
ILMN_3236637	51	ILMN_3236637	PIP4K2A	11,1993825469135	0,406286380418154	1,40788249929706	-1,62902201711346	0,599257927530135	10,2636299788112	0 .	1 x 21	10 p12	phosphatidylinositol-5-phosphate 4-kinase, type II, alpha [Source:HGNC Symbol;Acc:HGNC:8997]
ILMN_1705984	52	ILMN_1705984	HNMT	6,2786785022726	0,349444763170128	1,39477576481161	-0,82924847436208	0,328199737547823	4,76393003273512	1.89330086008965e-06 .	1 x 22	2 q22	histamine N-methyltransferase [Source:HGNC Symbol;Acc:HGNC:5028]
ILMN_1706426	53	ILMN_1706426	DSTN	8,85332790928557	0,378114520796742	1,3944257208618	-0,976347850885567	0,474104522466825	7,38310704850684	2.43227660234879e-12 .	2 x 21	20 p12	destrin (actin depolymerizing factor) [Source:HGNC Symbol;Acc:HGNC:15750]
ILMN_1681890	54	ILMN_1681890	DYNLT3	7,82285127334078	0,45634733633993	1,34147220147501	-1,73532667751446	0,675699068979576	12,5678252453117	0 .	1 x 19	X p11	dynein, light chain, Tctex-type 3 [Source:HGNC Symbol;Acc:HGNC:11694]
ILMN_2244009	55	ILMN_2244009	LBH	6,12875967408776	0,384404253137878	1,33817459010172	-0,777825007708811	0,669485121373658	12,3575697526465	0 .	2 x 19	2 p23	limb bud and heart development [Source:HGNC Symbol;Acc:HGNC:29532]
ILMN_1733690	56	ILMN_1733690	AKAP7	7,34771966191632	0,562320543929961	1,32436871603631	-1,7651993965321	0,601277689023701	10,3177599310125	0 .	1 x 18	6 q23	A kinase (PRKA) anchor protein 7 [Source:HGNC Symbol;Acc:HGNC:377]
ILMN_1797893	57	ILMN_1797893	N4BP2L2	8,04500561556205	0,515037144901975	1,3207083930748	-1,70749749286205	0,588721161449301	9,98611467594013	0 .	1 x 19	13 q13	NEDD4 binding protein 2-like 2 [Source:HGNC Symbol;Acc:HGNC:26916]
ILMN_1718128	58	ILMN_1718128	PABPC3	7,21923429076075	0,443397819314981	1,3172869444182	-1,25105875573443	0,567816651418014	9,4581325794482	0 .	1 x 18	13 q12	poly(A) binding protein, cytoplasmic 3 [Source:HGNC Symbol;Acc:HGNC:8556]
ILMN_1662483	59	ILMN_1662483		6,16608175661407	0,432679991237293	1,3050027703333	-0,876817218293019	0,563106206973842	9,3430152547811	0 .	1 x 18	5 q13	glucuronidase, beta pseudogene 3 [Source:HGNC Symbol;Acc:HGNC:37301]
ILMN_1780700	60	ILMN_1780700	GUSBP2	6,38268326402831	0,365759076290346	1,30170365149274	-1,14477554152305	0,540840526989297	8,81632377811556	4.44089209850063e-16 .	1 x 18	6 p22	glucuronidase, beta pseudogene 2 [Source:HGNC Symbol;Acc:HGNC:18792]
ILMN_1772706	61	ILMN_1772706	C10orf32	8,02593139028249	0,444082308352434	1,29499206841751	-1,75385382149302	0,646504194178728	11,6192131301568	0 .	1 x 18	10 q24	chromosome 10 open reading frame 32 [Source:HGNC Symbol;Acc:HGNC:23516]
ILMN_1712347	62	ILMN_1712347	SRSF6	7,56059732428396	0,680030046133526	1,29189954472656	-1,6536349084787	0,648317392137271	11,675372106194	0 .	1 x 18	20 q13	serine/arginine-rich splicing factor 6 [Source:HGNC Symbol;Acc:HGNC:10788]
ILMN_1709936	63	ILMN_1709936		6,6575595447659	0,358610186653567	1,29014144022357	-0,801205247608003	0,677556189762344	12,6316092208387	0 .	2 x 19
ILMN_1730773	64	ILMN_1730773	SNORA70	7,02749392168319	0,385788560390361	1,28669262754839	-1,32699588994108	0,585286872270933	9,89737178952356	0 .	1 x 21	X q28	small nucleolar RNA, H/ACA box 70 [Source:HGNC Symbol;Acc:HGNC:10231]
ILMN_1750044	65	ILMN_1750044	ZNHIT3	7,60186181632274	0,366738789461977	1,27661884075095	-1,09685829875959	0,688630143869461	13,0214516369114	0 .	1 x 18	17 q12	zinc finger, HIT-type containing 3 [Source:HGNC Symbol;Acc:HGNC:12309]
ILMN_1743078	66	ILMN_1743078		11,7685167065508	0,622375645213378	1,27064132881764	-1,587523835735	0,517668906037135	8,29602125577351	1.02140518265514e-14 .	1 x 21	5 q21	MT-ND5 pseudogene 10 [Source:HGNC Symbol;Acc:HGNC:42272]
ILMN_1747192	67	ILMN_1747192	RNF125	6,51840842236623	0,362341398560302	1,26794555754956	-0,661245858618861	0,682867465367655	12,8165161698495	0 .	2 x 20	18 q12	ring finger protein 125, E3 ubiquitin protein ligase [Source:HGNC Symbol;Acc:HGNC:21150]
ILMN_1780806	68	ILMN_1780806	ANKRD36B	6,73366894880623	0,54445250063582	1,26218712091482	-1,23468597454307	0,521433898084428	8,37877782946138	6.10622663543836e-15 .	1 x 18	2 q11	ankyrin repeat domain 36B [Source:HGNC Symbol;Acc:HGNC:29333]
ILMN_1658460	69	ILMN_1658460	SRSF10	8,35758115823568	0,462153815683861	1,24927198060642	-1,3036468592041	0,750162446902799	15,5548635176584	0 .	1 x 17	1 p36	serine/arginine-rich splicing factor 10 [Source:HGNC Symbol;Acc:HGNC:16713]
ILMN_2185984	70	ILMN_2185984	SASH1	6,47300726108812	0,386681442969212	1,23592195916978	-0,738496979135485	0,53471258396898	8,67611198669255	8.88178419700125e-16 .	2 x 21	6 q24	SAM and SH3 domain containing 1 [Source:HGNC Symbol;Acc:HGNC:19182]
ILMN_2344650	71	ILMN_2344650	N4BP2L1	7,68884557995596	0,424087558782424	1,22943595008089	-1,1658031467349	0,614473898392317	10,6792304130012	0 .	1 x 21	13 q13	NEDD4 binding protein 2-like 1 [Source:HGNC Symbol;Acc:HGNC:25037]
ILMN_1662896	72	ILMN_1662896	WDR11	7,38527964176978	0,436822838035625	1,22208396499864	-1,34361246193294	0,721755143526538	14,2978107785863	0 .	1 x 18	10 q26	WD repeat domain 11 [Source:HGNC Symbol;Acc:HGNC:13831]
ILMN_3224340	73	ILMN_3224340		6,81424441863069	0,410698834029238	1,21425291543773	-1,32951584580438	0,773490052030963	16,7330704158202	0 .	1 x 18	2 p23
ILMN_1761778	74	ILMN_1761778	TNFSF8	6,83437404450895	0,419387700617986	1,21318752281211	-0,943340784308948	0,705075322448419	13,6328638738277	0 .	1 x 21	9 q33	tumor necrosis factor (ligand) superfamily, member 8 [Source:HGNC Symbol;Acc:HGNC:11938]
ILMN_1730907	75	ILMN_1730907	ZFAND1	8,00297322671246	0,436347003251085	1,20021394754017	-1,36546970812299	0,792339626351064	17,8075155438952	0 .	1 x 19	8 q21	zinc finger, AN1-type domain 1 [Source:HGNC Symbol;Acc:HGNC:25858]
ILMN_1766528	76	ILMN_1766528	SLC25A36	6,80213404366263	0,431948947035542	1,19690554193211	-1,18770902099421	0,683093363798159	12,8244639241473	0 .	1 x 17	3 q23	solute carrier family 25 (pyrimidine nucleotide carrier), member 36 [Source:HGNC Symbol;Acc:HGNC:25554]
ILMN_1722276	77	ILMN_1722276	PAFAH1B1	9,94364746307413	0,320797142869918	1,19188809892588	-1,40673683773202	0,547188146973023	8,96365531030753	2.22044604925031e-16 .	1 x 18	17 p13	platelet-activating factor acetylhydrolase 1b, regulatory subunit 1 (45kDa) [Source:HGNC Symbol;Acc:HGNC:8574]
ILMN_1685260	78	ILMN_1685260	DNM1L	7,26418418363848	0,386880905538587	1,18646511816152	-0,973801458196375	0,640750187380252	11,4432176971096	0 .	1 x 17	12 p11	dynamin 1-like [Source:HGNC Symbol;Acc:HGNC:2973]
ILMN_3236244	79	ILMN_3236244	C1orf174	8,58792050136859	0,298534188568402	1,1845119659051	-0,651944018342269	0,692574207563014	13,1644048104058	0 .	2 x 19	1 p36	chromosome 1 open reading frame 174 [Source:HGNC Symbol;Acc:HGNC:27915]
ILMN_1770048	80	ILMN_1770048	DPH5	7,45239588564346	0,40034443691228	1,17500339861969	-1,27314755096978	0,539526630277824	8,78609607788979	4.44089209850063e-16 .	1 x 17	1 p21	diphthamide biosynthesis 5 [Source:HGNC Symbol;Acc:HGNC:24270]
ILMN_2294976	81	ILMN_2294976	ANG	6,89463708950967	0,461060449080829	1,17332318890086	-1,00927032130967	0,295027180977203	4,23365364932075	1.79663763807403e-05 .	1 x 22	14 q11	angiogenin, ribonuclease, RNase A family, 5 [Source:HGNC Symbol;Acc:HGNC:483]
ILMN_1823231	82	ILMN_1823231		6,27918871936654	0,355309341603556	1,17218560231241	-0,842869059224431	0,409995275982344	6,16341206415362	2.12171924474092e-09 .	2 x 21	8 q12
ILMN_3238662	83	ILMN_3238662	SNORD89	8,77298349328374	0,48882125992827	1,17083991097416	-1,39313264202585	0,545670683731793	8,92823640075039	2.22044604925031e-16 .	1 x 21	2 q11	small nucleolar RNA, C/D box 89 [Source:HGNC Symbol;Acc:HGNC:32750]
ILMN_2312194	84	ILMN_2312194	CYB5A	6,63596142352075	0,388446871930686	1,16317062460556	-1,03570762803654	0,681129026286632	12,7555824824388	0 .	1 x 18	18 q22	cytochrome b5 type A (microsomal) [Source:HGNC Symbol;Acc:HGNC:2570]
ILMN_1654920	85	ILMN_1654920	HNRNPH3	9,17951450989515	0,489334718974766	1,15947999387853	-1,42049046794252	0,67175152451886	12,4336993707549	0 .	1 x 21	10 q21	heterogeneous nuclear ribonucleoprotein H3 (2H9) [Source:HGNC Symbol;Acc:HGNC:5043]
ILMN_1711608	86	ILMN_1711608	SSBP2	7,91492442827258	0,461405020515904	1,15159612709058	-1,71498418322521	0,435642601022116	6,63603987326513	1.67227565128769e-10 .	1 x 22	5 q14	single-stranded DNA binding protein 2 [Source:HGNC Symbol;Acc:HGNC:15831]
ILMN_1764362	87	ILMN_1764362	LYAR	7,92538359236679	0,442466656935275	1,15103757292795	-1,45620258549837	0,691100141679454	13,110715371146	0 .	1 x 18	4 p16	Ly1 antibody reactive [Source:HGNC Symbol;Acc:HGNC:26021]
ILMN_1660345	88	ILMN_1660345	NGRN	6,45222258644928	0,357109532591058	1,14739311605598	-1,28584027478612	0,608215776199959	10,5060865553309	0 .	1 x 17	15 q26	neugrin, neurite outgrowth associated [Source:HGNC Symbol;Acc:HGNC:18077]
ILMN_2318643	89	ILMN_2318643	TGIF1	7,13602191002837	0,403923398466546	1,14597491670848	-1,10360564341258	0,618667496495948	10,7970593589117	0 .	1 x 20	18 p11	TGFB-induced factor homeobox 1 [Source:HGNC Symbol;Acc:HGNC:11776]
ILMN_1652280	90	ILMN_1652280	FBXO32	6,15533344504911	0,310557016859002	1,14276691442457	-0,947840653012272	0,683965789356431	12,8552232564714	0 .	2 x 20	8 q24	F-box protein 32 [Source:HGNC Symbol;Acc:HGNC:16731]
ILMN_1676842	91	ILMN_1676842	BTAF1	9,22715705560853	0,362871193840766	1,13936015156515	-1,05779561832959	0,438497319798959	6,68983524899607	1.24360965969572e-10 .	1 x 20	10 q23	BTAF1 RNA polymerase II, B-TFIID transcription factor-associated, 170kDa [Source:HGNC Symbol;Acc:HGNC:17307]
ILMN_1793508	92	ILMN_1793508	YAE1D1	6,43204282244712	0,379902474060179	1,13650144659499	-1,18322425043659	0,793414242609845	17,8726282149916	0 .	1 x 19	7 p14	Yae1 domain containing 1 [Source:HGNC Symbol;Acc:HGNC:24857]
ILMN_1749405	93	ILMN_1749405	KIAA1191	8,25956979944255	0,333810863443559	1,1351143566943	-0,941870301174133	0,672839401862658	12,4704670534748	0 .	1 x 19	5 q35	KIAA1191 [Source:HGNC Symbol;Acc:HGNC:29209]
ILMN_1748291	94	ILMN_1748291	SDE2	8,09203061109091	0,473524079959718	1,13374759616172	-2,0575053268067	0,753371829156493	15,7083275267279	0 .	1 x 19	1 q42	SDE2 telomere maintenance homolog (S. pombe) [Source:HGNC Symbol;Acc:HGNC:26643]
ILMN_1809313	95	ILMN_1809313	CASP8	5,48541850028826	0,487760912185155	1,13169266581701	-1,48514211289878	0,658975467216906	12,0125546963424	0 .	1 x 20	2 q33	caspase 8, apoptosis-related cysteine peptidase [Source:HGNC Symbol;Acc:HGNC:1509]
ILMN_1676980	96	ILMN_1676980	MTSS1	7,26611234556177	0,417497665255857	1,12750005875928	-0,888870864482819	0,585097948626555	9,89251362484071	0 .	1 x 20	8 q24	metastasis suppressor 1 [Source:HGNC Symbol;Acc:HGNC:20443]
ILMN_2318638	97	ILMN_2318638	TGIF1	7,7549084910656	0,514139007539158	1,12452483900808	-1,78729041353928	0,585392360330486	9,90008547771657	0 .	1 x 21	18 p11	TGFB-induced factor homeobox 1 [Source:HGNC Symbol;Acc:HGNC:11776]
ILMN_1791093	98	ILMN_1791093		8,67254377805285	0,398748670789194	1,11094913036293	-1,07260226412127	0,643638731876645	11,531151123758	0 .	1 x 17	12 q12	RNA, U6 small nuclear 249, pseudogene [Source:HGNC Symbol;Acc:HGNC:47212]
ILMN_1666746	99	ILMN_1666746		6,51292757495396	0,399280880368933	1,10711837861972	-0,98004913085922	0,710683916045317	13,8510990926211	0 .	1 x 18
ILMN_3251361	100	ILMN_3251361	NBPF26	6,78466258197515	0,4480532642641	1,1056368702459	-1,14998521142252	0,570254675191822	9,51825095803343	0 .	1 x 20	1 p11	neuroblastoma breakpoint family, member 26 [Source:HGNC Symbol;Acc:HGNC:49571]
ILMN_1721081	101	ILMN_1721081	SP4	7,43754295184488	0,442661159155646	1,10386543004986	-1,2269750241133	0,73893324169235	15,0371968746423	0 .	1 x 19	7 p15	Sp4 transcription factor [Source:HGNC Symbol;Acc:HGNC:11209]
ILMN_1769245	102	ILMN_1769245	GLIPR1	10,6129271791142	0,601716325341899	1,10303339030681	-2,29209698589318	0,644476482802081	11,5568106726514	0 .	1 x 21	12 q21	GLI pathogenesis-related 1 [Source:HGNC Symbol;Acc:HGNC:17001]
ILMN_1811632	103	ILMN_1811632	FMO5	6,25395065152327	0,334352109361862	1,10261010691883	-0,971784550091689	0,395531814673992	5,90478041214375	8.1124349460282e-09 .	1 x 22	1 q21	flavin containing monooxygenase 5 [Source:HGNC Symbol;Acc:HGNC:3773]
ILMN_1718907	104	ILMN_1718907	TSHZ1	7,07891020430006	0,361509506152163	1,10190534018942	-1,12956844792111	0,652652725191967	11,8110451700328	0 .	1 x 18	18 q22	teashirt zinc finger homeobox 1 [Source:HGNC Symbol;Acc:HGNC:10669]
ILMN_1677404	105	ILMN_1677404	RAP2A	8,03691818931421	0,396592939086155	1,10183583951211	-1,24689014478264	0,611457621330494	10,5953826416168	0 .	1 x 20	13 q32	RAP2A, member of RAS oncogene family [Source:HGNC Symbol;Acc:HGNC:9861]
ILMN_1702585	106	ILMN_1702585	SETSIP	6,4915393864387	0,488278795876711	1,09956850444551	-1,22152907640712	0,710757242768792	13,853987086574	0 .	1 x 18	1 p22	SET-like protein [Source:HGNC Symbol;Acc:HGNC:42937]
ILMN_1688621	107	ILMN_1688621	INIP	7,7895150761867	0,40505733272036	1,09646790899224	-1,05051373850776	0,745922958529515	15,3559839377874	0 .	1 x 18	9 q32	INTS3 and NABP interacting protein [Source:HGNC Symbol;Acc:HGNC:24994]
ILMN_2323385	108	ILMN_2323385	TRIM4	9,42736261400216	0,371436290748211	1,09324084894521	-1,21684722589163	0,561170152637496	9,29608934908484	0 .	1 x 17	7 q22	tripartite motif containing 4 [Source:HGNC Symbol;Acc:HGNC:16275]
ILMN_1730917	109	ILMN_1730917	KMO	6,44418085948255	0,392672092231478	1,08650557775955	-0,990390215208863	0,613708058320966	10,6578705823821	0 .	2 x 19	1 q43	kynurenine 3-monooxygenase (kynurenine 3-hydroxylase) [Source:HGNC Symbol;Acc:HGNC:6381]
ILMN_2221673	110	ILMN_2221673	ASNSD1	9,60125730423892	0,465677945032824	1,0861999569716	-1,85126921319155	0,504840769026035	8,01891537081204	5.55111512312578e-14 .	1 x 20	2 q32	asparagine synthetase domain containing 1 [Source:HGNC Symbol;Acc:HGNC:24910]
ILMN_3238570	111	ILMN_3238570	EIF3CL	6,46953346601856	0,413126798008008	1,0721147503867	-0,941591720860666	0,735275976373041	14,8747044856361	0 .	1 x 18	16 p12	eukaryotic translation initiation factor 3, subunit C-like [Source:HGNC Symbol;Acc:HGNC:26347]
ILMN_1657451	112	ILMN_1657451	SRPK2	6,80115252109648	0,358090814512969	1,06833000737194	-0,873223577738589	0,635440924749955	11,2837308556949	0 .	1 x 20	7 q22	SRSF protein kinase 2 [Source:HGNC Symbol;Acc:HGNC:11306]
ILMN_1804988	113	ILMN_1804988	MOAP1	8,32346947936947	0,369401619830366	1,05977807705158	-1,76583359457473	0,708462791217783	13,7640490745352	0 .	1 x 18	14 q32	modulator of apoptosis 1 [Source:HGNC Symbol;Acc:HGNC:16658]
ILMN_1683239	114	ILMN_1683239	RASSF1	6,07798132826141	0,320674078278113	1,05947860295964	-1,0162549818351	0,618413812829401	10,7898894498666	0 .	2 x 20	3 p21	Ras association (RalGDS/AF-6) domain family member 1 [Source:HGNC Symbol;Acc:HGNC:9882]
ILMN_1799487	115	ILMN_1799487	N4BP2L1	7,26537633907427	0,486364510302289	1,05123027770995	-1,57534313899005	0,615476911929829	10,7072785807608	0 .	1 x 20	13 q13	NEDD4 binding protein 2-like 1 [Source:HGNC Symbol;Acc:HGNC:25037]
ILMN_1786976	116	ILMN_1786976	RAB22A	8,90070568104776	0,387587451666783	1,0495705407154	-1,08300020177407	0,661667768077465	12,0997143935542	0 .	1 x 22	20 q13	RAB22A, member RAS oncogene family [Source:HGNC Symbol;Acc:HGNC:9764]
ILMN_1681252	117	ILMN_1681252	LINC00324	8,68315066626939	0,327358579094408	1,03789970947272	-0,798035595906233	0,540579466317106	8,81031053790984	4.44089209850063e-16 .	1 x 18	17 p13	long intergenic non-protein coding RNA 324 [Source:HGNC Symbol;Acc:HGNC:26628]
ILMN_2230035	118	ILMN_2230035	BBS2	7,30287597819704	0,348737769388974	1,02877882158192	-1,43478000032335	0,663431752657912	12,1572714529798	0 .	2 x 19	16 q13	Bardet-Biedl syndrome 2 [Source:HGNC Symbol;Acc:HGNC:967]
ILMN_3250899	119	ILMN_3250899	SULT1A4	6,97024676451609	0,3957328146313	1,02253170653653	-1,19347422059505	0,353314636404418	5,1783887230594	2.86383398884205e-07 .	1 x 22	16 p11	sulfotransferase family, cytosolic, 1A, phenol-preferring, member 4 [Source:HGNC Symbol;Acc:HGNC:30004]
ILMN_2290998	120	ILMN_2290998	CCS	7,25754669651897	0,387199477973486	1,02247419548103	-1,82285159327687	0,373747633296943	5,52496087841519	5.43594103064038e-08 .	1 x 20	11 q13	copper chaperone for superoxide dismutase [Source:HGNC Symbol;Acc:HGNC:1613]
ILMN_1705515	121	ILMN_1705515	UPF3A	7,5049359642515	0,339025874335521	1,01680710864324	-0,983873430751492	0,595802062407853	10,1717193565005	0 .	2 x 19	13 q34	UPF3 regulator of nonsense transcripts homolog A (yeast) [Source:HGNC Symbol;Acc:HGNC:20332]
ILMN_2330112	122	ILMN_2330112	CNIH1	9,25851513842989	0,437979789895928	1,00915289781221	-1,71795497245621	0,533004898700379	8,63738327468089	1.22124532708767e-15 .	1 x 17	14 q22	cornichon family AMPA receptor auxiliary protein 1 [Source:HGNC Symbol;Acc:HGNC:19431]
ILMN_1774110	123	ILMN_1774110	CHN2	6,38276657117945	0,373736067127806	1,00712680485214	-0,845696817021552	0,715302306877307	14,0348003942792	0 .	1 x 20	7 p14	chimerin 2 [Source:HGNC Symbol;Acc:HGNC:1944]
ILMN_1656134	124	ILMN_1656134	CNOT7	8,93019570005859	0,355871357210901	1,00583296153615	-1,06547184971648	0,707338105815606	13,720284707885	0 .	1 x 19	8 p22	CCR4-NOT transcription complex, subunit 7 [Source:HGNC Symbol;Acc:HGNC:14101]
ILMN_2108339	125	ILMN_2108339	THUMPD1	8,75519682946665	0,353034205826333	1,0038890648123	-1,07676801322454	0,669068849913557	12,3436552908747	0 .	1 x 18	16 p12	THUMP domain containing 1 [Source:HGNC Symbol;Acc:HGNC:23807]
ILMN_1704305	126	ILMN_1704305	NIP7	7,93014811016191	0,356665817622769	0,996310845948615	-1,05604887585665	0,740882573614766	15,124995520389	0 .	1 x 17	16 q22	NIP7, nucleolar pre-rRNA processing protein [Source:HGNC Symbol;Acc:HGNC:24328]
ILMN_1724341	127	ILMN_1724341	ALG13	6,59713469291936	0,414040617270738	0,994596344828004	-1,19952386876673	0,617774534861586	10,7718456213231	0 .	1 x 20	X q23	ALG13, UDP-N-acetylglucosaminyltransferase subunit [Source:HGNC Symbol;Acc:HGNC:30881]
ILMN_2345739	128	ILMN_2345739	CAPRIN2	6,6079097711551	0,327570401535434	0,992031742776484	-0,831428044323522	0,612306455416172	10,6189036798819	0 .	1 x 20	12 p11	caprin family member 2 [Source:HGNC Symbol;Acc:HGNC:21259]
ILMN_2346358	129	ILMN_2346358	TAF1	6,46870917528332	0,350747833763274	0,980348163711414	-0,916577875483326	0,518401537857502	8,31207288393449	9.2148511043888e-15 .	2 x 19	X q13	TAF1 RNA polymerase II, TATA box binding protein (TBP)-associated factor, 250kDa [Source:HGNC Symbol;Acc:HGNC:11535]
ILMN_1668498	130	ILMN_1668498	CWF19L2	7,27130790478476	0,396305208875168	0,979566372467868	-1,23056217164792	0,635748246832279	11,2928884626942	0 .	1 x 19	11 q22	CWF19-like 2, cell cycle control (S. pombe) [Source:HGNC Symbol;Acc:HGNC:26508]
ILMN_1765091	131	ILMN_1765091	ANKHD1	8,39968904454676	0,322147802704286	0,97847577606376	-1,25770743306781	0,598983425473849	10,2562969699865	0 .	1 x 22	5 q31	ankyrin repeat and KH domain containing 1 [Source:HGNC Symbol;Acc:HGNC:24714]
ILMN_1667977	132	ILMN_1667977	TAF1B	6,79853171897388	0,364906457525405	0,97711584242086	-1,3025185388844	0,603225293976224	10,3702493990056	0 .	1 x 18	2 p25	TATA box binding protein (TBP)-associated factor, RNA polymerase I, B, 63kDa [Source:HGNC Symbol;Acc:HGNC:11533]
ILMN_3198367	133	ILMN_3198367		8,69438174877277	0,394327175886546	0,973094806421972	-1,00507066687277	0,586639025261053	9,93221409931356	0 .	1 x 22	1 q23
ILMN_2374234	134	ILMN_2374234	PRKACB	6,25168335295914	0,270752273901812	0,968248650840858	-0,634671154601246	0,612739095207472	10,630914630834	0 .	2 x 20	1 p31	protein kinase, cAMP-dependent, catalytic, beta [Source:HGNC Symbol;Acc:HGNC:9381]
ILMN_1779014	135	ILMN_1779014	TSPYL1	8,61804458465878	0,354641275246088	0,965035009046485	-0,875093651358781	0,706177358255663	13,6753357211204	0 .	1 x 20	6 q22	TSPY-like 1 [Source:HGNC Symbol;Acc:HGNC:12382]
ILMN_1682896	136	ILMN_1682896	PAXBP1	6,51174955768518	0,402508227413304	0,957676084441132	-1,21921383643781	0,614852693774369	10,6898132016767	0 .	1 x 17	21 q22	PAX3 and PAX7 binding protein 1 [Source:HGNC Symbol;Acc:HGNC:13579]
ILMN_1800942	137	ILMN_1800942	KCTD6	6,80525903279767	0,363170513068902	0,954456538660224	-1,00507425439767	0,778728832762433	17,0195429698216	0 .	1 x 19	3 p14	potassium channel tetramerization domain containing 6 [Source:HGNC Symbol;Acc:HGNC:22235]
ILMN_1767475	138	ILMN_1767475	CERK	9,76600637477382	0,321935401661277	0,952828397541968	-0,823963556684346	0,584345805119281	9,87319653748339	0 .	2 x 21	22 q13	ceramide kinase [Source:HGNC Symbol;Acc:HGNC:19256]
ILMN_1655137	139	ILMN_1655137	ZCCHC11	7,69002969553784	0,380007607702756	0,95078495705164	-2,04123428261152	0,438340846311708	6,68688014327117	1.26405219624814e-10 .	1 x 18	1 p32	zinc finger, CCHC domain containing 11 [Source:HGNC Symbol;Acc:HGNC:28981]
ILMN_1735075	140	ILMN_1735075	PGBD2	6,73322148357704	0,288990805992834	0,948302719217702	-0,784833610213878	0,636237532966255	11,3074868543482	0 .	1 x 19	1 q44	piggyBac transposable element derived 2 [Source:HGNC Symbol;Acc:HGNC:19399]
ILMN_1759097	141	ILMN_1759097	MLLT11	6,86934105660817	0,499428362703055	0,946027007570778	-1,62615833555028	0,450793500677452	6,92446039948451	3.36364269770684e-11 .	1 x 21	1 q21	myeloid/lymphoid or mixed-lineage leukemia (trithorax homolog, Drosophila); translocated to, 11 [Source:HGNC Symbol;Acc:HGNC:16997]
ILMN_1791507	142	ILMN_1791507	TMEM106A	6,12006505393875	0,296332720368052	0,939995626977026	-0,731516837433491	0,61579558257912	10,7162073583728	0 .	2 x 19	17 q21	transmembrane protein 106A [Source:HGNC Symbol;Acc:HGNC:28288]
ILMN_1718177	143	ILMN_1718177	CYP20A1	7,39627265894008	0,35863549703008	0,938107426675701	-1,25664863892955	0,803225258335384	18,4887101946488	0 .	1 x 17	2 q33	cytochrome P450, family 20, subfamily A, polypeptide 1 [Source:HGNC Symbol;Acc:HGNC:20576]
ILMN_1737535	144	ILMN_1737535	TAF4	8,24875743139731	0,420140485432449	0,936816988750051	-1,11751858058152	0,591196033444672	10,050578082018	0 .	1 x 22	20 q13	TAF4 RNA polymerase II, TATA box binding protein (TBP)-associated factor, 135kDa [Source:HGNC Symbol;Acc:HGNC:11537]
ILMN_1678652	145	ILMN_1678652	TCTN3	6,17866740090255	0,322936598300525	0,935069418513242	-0,750941036028863	0,655964906565738	11,9160575840648	0 .	1 x 18	10 q24	tectonic family member 3 [Source:HGNC Symbol;Acc:HGNC:24519]
ILMN_2354649	146	ILMN_2354649	SRSF10	6,6293546549631	0,362707886103514	0,934908285452687	-0,945346260194682	0,745584857477928	15,3403066986085	0 .	1 x 17	1 p36	serine/arginine-rich splicing factor 10 [Source:HGNC Symbol;Acc:HGNC:16713]
ILMN_1779648	147	ILMN_1779648	HIST3H2A	6,67570814957568	0,359433353392045	0,923292086445374	-1,15737962662305	0,445415642918424	6,82125377201055	5.99746918794608e-11 .	1 x 21	1 q42	histone cluster 3, H2a [Source:HGNC Symbol;Acc:HGNC:20507]
ILMN_2409062	148	ILMN_2409062	ISCU	10,7971179299522	0,318661865509031	0,922584525889913	-0,880802372573237	0,605641466759903	10,4357728649449	0 .	1 x 22	12 q23	iron-sulfur cluster assembly enzyme [Source:HGNC Symbol;Acc:HGNC:29882]
ILMN_1677446	149	ILMN_1677446	TMEM189-UBE2V1	6,7005364206146	0,306544520131687	0,92097924613277	-0,837968820114601	0,611774827227996	10,6041655053996	0 .	1 x 21	20 q13	TMEM189-UBE2V1 readthrough [Source:HGNC Symbol;Acc:HGNC:33521]
ILMN_2394750	150	ILMN_2394750	EXOC4	6,3209621648154	0,296588903564094	0,917196417858282	-0,692532362015402	0,546867950100338	8,95617117229629	2.22044604925031e-16 .	1 x 18	7 q33	exocyst complex component 4 [Source:HGNC Symbol;Acc:HGNC:30389]
ILMN_2127328	151	ILMN_2127328	PURA	7,30196366480535	0,332489165474933	0,914289894442022	-1,06950622397903	0,682389635161702	12,7997274150871	0 .	1 x 19	5 q31	purine-rich element binding protein A [Source:HGNC Symbol;Acc:HGNC:9701]
ILMN_3248890	152	ILMN_3248890	SNORA24	6,64218466831429	0,322675807804779	0,912025293254124	-0,950650987935346	0,635873199595203	11,2966143909394	0 .	1 x 19	4 q26	small nucleolar RNA, H/ACA box 24 [Source:HGNC Symbol;Acc:HGNC:32614]
ILMN_1656184	153	ILMN_1656184	PI4KA	6,9898167502779	0,304832412646228	0,910412619753685	-0,842039418604205	0,583673163468373	9,85595400693087	0 .	2 x 20	22 q11	phosphatidylinositol 4-kinase, catalytic, alpha [Source:HGNC Symbol;Acc:HGNC:8983]
ILMN_1813399	154	ILMN_1813399	ATP2B1	6,37901108346017	0,356500403784618	0,910331375081936	-0,957325374718065	0,482744590341161	7,55806540054972	8.72635297355373e-13 .	1 x 22	12 q21	ATPase, Ca++ transporting, plasma membrane 1 [Source:HGNC Symbol;Acc:HGNC:814]
ILMN_2225318	155	ILMN_2225318	SMS	9,02644550561737	0,386274399264712	0,908130346382629	-1,17990817009631	0,58922013283925	9,99907666280996	0 .	1 x 22	X p22	spermine synthase [Source:HGNC Symbol;Acc:HGNC:11123]
ILMN_1655622	156	ILMN_1655622	PRKRIR	9,61531741019022	0,321958287727524	0,904328501967676	-0,763292045463906	0,755755570858531	15,823987121876	0 .	1 x 18	11 q13	protein-kinase, interferon-inducible double stranded RNA dependent inhibitor, repressor of (P58 repressor) [Source:HGNC Symbol;Acc:HGNC:9440]
ILMN_1759948	157	ILMN_1759948		8,33028755860864	0,430972076942829	0,903640030138728	-2,17898076502443	0,728583035838046	14,5845946105288	0 .	1 x 17	8 p11	ring finger protein 5, E3 ubiquitin protein ligase pseudogene 1 [Source:HGNC Symbol;Acc:HGNC:31053]
ILMN_1769671	158	ILMN_1769671	RYK	8,13966557641324	0,28079443302124	0,901202680713075	-1,01814176383956	0,626692643847127	11,0267491863988	0 .	1 x 18	3 q22	receptor-like tyrosine kinase [Source:HGNC Symbol;Acc:HGNC:10481]
ILMN_1793894	159	ILMN_1793894	ANAPC13	10,8913957563662	0,458458186772503	0,893918748054872	-1,63731832846618	0,522911712537531	8,4114439131196	4.9960036108132e-15 .	1 x 22	3 q22	anaphase promoting complex subunit 13 [Source:HGNC Symbol;Acc:HGNC:24540]
ILMN_1783424	160	ILMN_1783424	PUM1	9,63685741376416	0,335509588444277	0,89305585881479	-0,968728834622043	0,620203608379052	10,8405919786605	0 .	1 x 18	1 p35	pumilio RNA-binding family member 1 [Source:HGNC Symbol;Acc:HGNC:14957]
ILMN_2079285	161	ILMN_2079285	ATP5L	8,4627260595995	0,321093558032187	0,891742830474184	-0,979557761767924	0,592051566591404	10,0729634747668	0 .	2 x 19	11 q23	ATP synthase, H+ transporting, mitochondrial Fo complex, subunit G [Source:HGNC Symbol;Acc:HGNC:14247]
ILMN_1695276	162	ILMN_1695276	MAPRE2	8,76818336293562	0,318381547619022	0,89041237466437	-0,989972967356675	0,43450436167256	6,61465958499326	1.88044690929701e-10 .	1 x 22	18 q12	microtubule-associated protein, RP/EB family, member 2 [Source:HGNC Symbol;Acc:HGNC:6891]
ILMN_1693220	163	ILMN_1693220	AKAP11	7,12355906703388	0,382717866109118	0,890236395029279	-1,20703958780757	0,606060822760967	10,4471914821206	0 .	1 x 21	13 q14	A kinase (PRKA) anchor protein 11 [Source:HGNC Symbol;Acc:HGNC:369]
ILMN_1764177	164	ILMN_1764177	JARID2	9,5687817146918	0,405457870427224	0,882274752150304	-1,23037080518653	0,436116058993015	6,64494469961078	1.5924217500185e-10 .	1 x 22	6 p22	jumonji, AT rich interactive domain 2 [Source:HGNC Symbol;Acc:HGNC:6196]
ILMN_3200921	165	ILMN_3200921		9,27334998844022	0,383948667509792	0,879179711312412	-1,22012771597706	0,492564286748114	7,76041251133801	2.62678767626312e-13 .	1 x 22	6 q13
ILMN_1725666	166	ILMN_1725666	GTF2H3	6,58886471518438	0,298330592472404	0,878595071989307	-0,679102012847536	0,672446890878738	12,4571841285622	0 .	1 x 18	12 q24	general transcription factor IIH, polypeptide 3, 34kDa [Source:HGNC Symbol;Acc:HGNC:4657]
ILMN_1786215	167	ILMN_1786215	ZNF3	6,09909454333449	0,343778598722039	0,878096316565513	-1,22195481415554	0,703157381377153	13,5594148184981	0 .	1 x 19	7 q22	zinc finger protein 3 [Source:HGNC Symbol;Acc:HGNC:13089]
ILMN_1688629	168	ILMN_1688629	ZNF274	8,78213387364291	0,425706917016698	0,877700407836032	-1,45092234718501	0,758623388335237	15,9650813888904	0 .	1 x 20	19 q13	zinc finger protein 274 [Source:HGNC Symbol;Acc:HGNC:13068]
ILMN_3270641	169	ILMN_3270641	HNRNPH3	8,9651436339015	0,439295188019015	0,877193214745873	-1,57101351741202	0,65114773728125	11,7637211513839	0 .	1 x 21	10 q21	heterogeneous nuclear ribonucleoprotein H3 (2H9) [Source:HGNC Symbol;Acc:HGNC:5043]
ILMN_1811367	170	ILMN_1811367	MAT2B	11,61379932949	0,342049324838824	0,875801005825751	-1,07924438996371	0,620987851333293	10,8628950368514	0 .	1 x 20	5 q34	methionine adenosyltransferase II, beta [Source:HGNC Symbol;Acc:HGNC:6905]
ILMN_3261811	171	ILMN_3261811	DHRS4-AS1	6,46155269790546	0,351641110551821	0,867238531389285	-1,10154328281072	0,708788100645843	13,7767468577106	0 .	1 x 18	14 q11	DHRS4 antisense RNA 1 [Source:HGNC Symbol;Acc:HGNC:23175]
ILMN_3244521	172	ILMN_3244521	LINC00294	7,43040393639679	0,383654151619487	0,861110123713737	-1,14567794017047	0,437619450951289	6,67326583668764	1.36259004079875e-10 .	1 x 21	11 p13	long intergenic non-protein coding RNA 294 [Source:HGNC Symbol;Acc:HGNC:27456]
ILMN_2367113	173	ILMN_2367113	CASP6	7,07549084317623	0,321194318509354	0,858062938960606	-0,806163748728868	0,686477722089397	12,9443684197233	0 .	1 x 18	4 q25	caspase 6, apoptosis-related cysteine peptidase [Source:HGNC Symbol;Acc:HGNC:1507]
ILMN_1811261	174	ILMN_1811261	KRIT1	7,17773052418066	0,320064773125071	0,857609358224598	-0,894302959717507	0,720673919413396	14,2532104774288	0 .	1 x 18	7 q21	KRIT1, ankyrin repeat containing [Source:HGNC Symbol;Acc:HGNC:1573]
ILMN_1691567	175	ILMN_1691567	GNPDA2	6,64023987771582	0,370901659449805	0,854563454426295	-0,973449749147393	0,794699932514686	17,9511233626826	0 .	1 x 18	4 p12	glucosamine-6-phosphate deaminase 2 [Source:HGNC Symbol;Acc:HGNC:21526]
ILMN_1665717	176	ILMN_1665717	EIF2S3	10,4337417656871	0,388352888562761	0,854514516155037	-1,13156628491864	0,653061611022729	11,8239444589137	0 .	1 x 18	X p22	eukaryotic translation initiation factor 2, subunit 3 gamma, 52kDa [Source:HGNC Symbol;Acc:HGNC:3267]
ILMN_2390338	177	ILMN_2390338		9,19716256246792	0,406598642913889	0,853063195163656	-1,51962925431003	0,676842455575033	12,6070430754286	0 .	1 x 21	X p22
ILMN_1760102	178	ILMN_1760102	ZNF550	6,41500429168031	0,318363257230184	0,845006792946015	-0,735503080990833	0,576007787617173	9,66160237960199	0 .	2 x 20	19 q13	zinc finger protein 550 [Source:HGNC Symbol;Acc:HGNC:28643]
ILMN_1740861	179	ILMN_1740861	DTWD1	6,77795337781845	0,35930551066407	0,844175083928921	-0,969398229150029	0,791994866617496	17,7867206440418	0 .	1 x 18	15 q21	DTW domain containing 1 [Source:HGNC Symbol;Acc:HGNC:30926]
ILMN_1771333	180	ILMN_1771333	CD47	9,29850738125557	0,425787009551832	0,84379541746549	-1,24924237185031	0,627425342238477	11,048003114554	0 .	1 x 19	3 q13	CD47 molecule [Source:HGNC Symbol;Acc:HGNC:1682]
ILMN_1741391	181	ILMN_1741391	RALGAPA1	6,9881948019349	0,288537994350511	0,843004775038784	-0,780963595150689	0,629598886394743	11,1113383990814	0 .	1 x 19	14 q13	Ral GTPase activating protein, alpha subunit 1 (catalytic) [Source:HGNC Symbol;Acc:HGNC:17770]
ILMN_1734915	182	ILMN_1734915	METTL18	6,46202426582066	0,334195192374945	0,839580614863541	-1,32835394398909	0,700796438235802	13,4698035590919	0 .	1 x 17	1 q24	methyltransferase like 18 [Source:HGNC Symbol;Acc:HGNC:28793]
ILMN_1805344	183	ILMN_1805344	MIR3064	12,4653671028853	0,368222287440959	0,834222234325219	-1,80102487241164	0,650225214828532	11,7348319022498	0 .	1 x 21	17 q23	microRNA 3064 [Source:HGNC Symbol;Acc:HGNC:41652]
ILMN_3201453	184	ILMN_3201453		8,86809445856158	0,325704535575306	0,832844470512098	-0,916225177572104	0,722348314526479	14,322371653723	0 .	1 x 18	8 q21	protein-kinase, interferon-inducible double stranded RNA dependent inhibitor, repressor of (P58 repressor) pseudogene 7 [Source:HGNC Symbol;Acc:HGNC:39574]
ILMN_2393994	185	ILMN_2393994	CSPP1	6,96440323204745	0,329035751119368	0,830583696884126	-0,773017681947451	0,662790133218567	12,1362944013897	0 .	1 x 19	8 q13	centrosome and spindle pole associated protein 1 [Source:HGNC Symbol;Acc:HGNC:26193]
ILMN_1667657	186	ILMN_1667657	TPP2	6,68168553748792	0,361844226585532	0,829502543738393	-0,973892921508973	0,761442548434337	16,1059123356192	0 .	1 x 18	13 q33	tripeptidyl peptidase II [Source:HGNC Symbol;Acc:HGNC:12016]
ILMN_1683044	187	ILMN_1683044	PPP1R2	9,17226294694003	0,340603422922755	0,82748728704418	-1,35136186698213	0,511993272551221	8,17250782735681	2.17603712826531e-14 .	1 x 21	3 q29	protein phosphatase 1, regulatory (inhibitor) subunit 2 [Source:HGNC Symbol;Acc:HGNC:9288]
ILMN_2326675	188	ILMN_2326675	NR2C1	6,5140182693951	0,317962300156924	0,825634760062797	-0,990107113842467	0,706713630842927	13,6960749665762	0 .	1 x 17	12 q22	nuclear receptor subfamily 2, group C, member 1 [Source:HGNC Symbol;Acc:HGNC:7971]
ILMN_2187487	189	ILMN_2187487	HEATR5B	8,49606372189183	0,416442085633342	0,822179800855537	-2,42415311646025	0,634401508141853	11,2528247795839	0 .	1 x 18	2 p22	HEAT repeat containing 5B [Source:HGNC Symbol;Acc:HGNC:29273]
ILMN_1727001	190	ILMN_1727001	DDX46	7,69727105367003	0,348774117806641	0,821696432514178	-1,57557397732792	0,606268361262488	10,4528476254448	0 .	1 x 17	5 q31	DEAD (Asp-Glu-Ala-Asp) box polypeptide 46 [Source:HGNC Symbol;Acc:HGNC:18681]
ILMN_1703791	191	ILMN_1703791	ANXA7	9,92344702171873	0,380530230890668	0,8215517944918	-1,65070730093451	0,641054769868311	11,4524506607481	0 .	1 x 17	10 q22	annexin A7 [Source:HGNC Symbol;Acc:HGNC:545]
ILMN_2343105	192	ILMN_2343105	LIPT1	6,81970865491607	0,375021079391682	0,821131089857615	-1,13089236506869	0,833138286659917	20,6547552949834	0 .	1 x 19	2 q11	lipoyltransferase 1 [Source:HGNC Symbol;Acc:HGNC:29569]
ILMN_2245676	193	ILMN_2245676	BTF3	6,40141392806917	0,329042134789061	0,819986681072938	-0,913102344190222	0,702709393732423	13,542343469864	0 .	1 x 18	5 q13	basic transcription factor 3 [Source:HGNC Symbol;Acc:HGNC:1125]
ILMN_1767892	194	ILMN_1767892	DUSP12	8,91844394740975	0,310866128311108	0,811892614590247	-0,791744052778173	0,739057231250078	15,0427564780116	0 .	1 x 17	1 q23	dual specificity phosphatase 12 [Source:HGNC Symbol;Acc:HGNC:3067]
ILMN_2073732	195	ILMN_2073732	CBLL1	8,94137043749374	0,298642147220198	0,811071760237834	-0,819460218804265	0,583709046900203	9,856873066466	0 .	1 x 22	7 q22	Cbl proto-oncogene-like 1, E3 ubiquitin protein ligase [Source:HGNC Symbol;Acc:HGNC:21225]
ILMN_1673275	196	ILMN_1673275	TRAPPC2	9,04434697572585	0,326452372408869	0,810017259263626	-1,28463140426795	0,622756247784893	10,9133816984039	0 .	1 x 20	X p22	trafficking protein particle complex 2 [Source:HGNC Symbol;Acc:HGNC:23068]
ILMN_1705469	197	ILMN_1705469	NT5C1B-RDH14	6,97240824443432	0,367538325123928	0,808276070428844	-1,03595473830274	0,798385637941403	18,179816475866	0 .	1 x 17	2 p24	NT5C1B-RDH14 readthrough [Source:HGNC Symbol;Acc:HGNC:38831]
ILMN_2149766	198	ILMN_2149766	APPBP2	8,44026224701155	0,327962928395043	0,802588806277926	-0,957093949179975	0,629545317051569	11,1097722635435	0 .	1 x 22	17 q23	amyloid beta precursor protein (cytoplasmic tail) binding protein 2 [Source:HGNC Symbol;Acc:HGNC:622]
ILMN_2311548	199	ILMN_2311548	PTRH2	8,61553076678848	0,366592278439754	0,799817555948364	-1,17080250464111	0,488020881210378	7,66631557186488	4.59965399102202e-13 .	1 x 22	17 q23	peptidyl-tRNA hydrolase 2 [Source:HGNC Symbol;Acc:HGNC:24265]
ILMN_1869087	200	ILMN_1869087	CLOCK	6,45226650271139	0,333761151610069	0,795937214635982	-0,855034376306121	0,679392925429825	12,695132397828	0 .	1 x 18	4 q12	clock circadian regulator [Source:HGNC Symbol;Acc:HGNC:2082]
ILMN_2166093	201	ILMN_2166093	PIK3C2A	6,13240461869551	0,30062316320894	0,793810983830807	-1,03044647213762	0,649065433691007	11,6986403003554	0 .	1 x 20	11 p15	phosphatidylinositol-4-phosphate 3-kinase, catalytic subunit type 2 alpha [Source:HGNC Symbol;Acc:HGNC:8971]
ILMN_2397231	202	ILMN_2397231	USP16	8,82210984556942	0,303027543253841	0,790513693641108	-1,50489711679573	0,796084795469172	18,036407179638	0 .	1 x 18	21 q21	ubiquitin specific peptidase 16 [Source:HGNC Symbol;Acc:HGNC:12614]
ILMN_1792456	203	ILMN_1792456	CFAP36	6,77938956639158	0,312095942664234	0,782565664666319	-0,78529533087579	0,580604656755682	9,77768425795792	0 .	2 x 20	2 p16	cilia and flagella associated protein 36 [Source:HGNC Symbol;Acc:HGNC:30540]
ILMN_3279712	204	ILMN_3279712		8,34111395124263	0,357644295540182	0,781354477120528	-0,947827917416318	0,526294967741273	8,48662293633502	3.10862446895044e-15 .	1 x 22	6 q13
ILMN_1671442	205	ILMN_1671442	WDR43	6,64794150200416	0,295961415092966	0,780810148564267	-0,78881806674626	0,517755351775051	8,29791394318953	9.99200722162641e-15 .	1 x 17	2 p23	WD repeat domain 43 [Source:HGNC Symbol;Acc:HGNC:28945]
ILMN_3202653	206	ILMN_3202653		6,26114295174086	0,307711274698298	0,780624854885455	-0,628767076425071	0,634087763119832	11,2435159699558	0 .	2 x 21	6 q13	nucleophosmin 1 (nucleolar phosphoprotein B23, numatrin) pseudogene 37 [Source:HGNC Symbol;Acc:HGNC:45216]
ILMN_1765725	207	ILMN_1765725	SBDS	6,87187016262601	0,32975829974777	0,77805294738978	-1,18980381095759	0,703599380436163	13,5762892633909	0 .	1 x 18	7 q11	Shwachman-Bodian-Diamond syndrome [Source:HGNC Symbol;Acc:HGNC:19440]
ILMN_1709882	208	ILMN_1709882	ICK	7,14106176059155	0,345409450028474	0,777180733229499	-1,13846994950208	0,747970131651118	15,4514830703748	0 .	1 x 18	6 p12	intestinal cell (MAK-like) kinase [Source:HGNC Symbol;Acc:HGNC:21219]
ILMN_1900998	209	ILMN_1900998	MYO9A	6,35558482183377	0,318828173163099	0,773857155829386	-0,810094098396926	0,685046099566133	12,8934557353108	0 .	1 x 18	15 q23	myosin IXA [Source:HGNC Symbol;Acc:HGNC:7608]
ILMN_1673138	210	ILMN_1673138	ZBTB33	9,15248102858402	0,352054831027118	0,770788475163352	-1,04893333376297	0,564202976300692	9,36969844100277	0 .	1 x 18	X q24	zinc finger and BTB domain containing 33 [Source:HGNC Symbol;Acc:HGNC:16682]
ILMN_2106818	211	ILMN_2106818	MBIP	6,65316202136388	0,323301117222324	0,769646910346652	-0,783755681274405	0,677945104874385	12,6450231071173	0 .	1 x 17	14 q13	MAP3K12 binding inhibitory protein 1 [Source:HGNC Symbol;Acc:HGNC:20427]
ILMN_1798826	212	ILMN_1798826	MRPS25	7,11489488937745	0,339411223219296	0,768917433175182	-1,56954453521956	0,538113070406179	8,75367659978526	6.66133814775094e-16 .	1 x 20	3 p25	mitochondrial ribosomal protein S25 [Source:HGNC Symbol;Acc:HGNC:14511]
ILMN_1797172	213	ILMN_1797172	ERCC1	6,19319388217407	0,320904293175518	0,76767120248382	-0,809856648616174	0,678889307989808	12,6776710435132	0 .	1 x 17	19 q13	excision repair cross-complementation group 1 [Source:HGNC Symbol;Acc:HGNC:3433]
ILMN_1807304	214	ILMN_1807304	MBNL1	10,8275825569306	0,363601328660134	0,76449763485884	-1,32944844898853	0,460544871474696	7,11403110812942	1.14832587883029e-11 .	1 x 22	3 q25	muscleblind-like splicing regulator 1 [Source:HGNC Symbol;Acc:HGNC:6923]
ILMN_1761996	215	ILMN_1761996	SRSF5	11,5888537555153	0,357582170035719	0,763212405800529	-1,53941478777315	0,525423732839984	8,46721042088148	3.5527136788005e-15 .	1 x 21	14 q24	serine/arginine-rich splicing factor 5 [Source:HGNC Symbol;Acc:HGNC:10787]
ILMN_1760593	216	ILMN_1760593	CRY1	6,71469070619152	0,272516659772989	0,760073474324265	-0,824414575838895	0,624219245781121	10,9553557851824	0 .	2 x 20	12 q23	cryptochrome circadian clock 1 [Source:HGNC Symbol;Acc:HGNC:2384]
ILMN_1692121	217	ILMN_1692121	USO1	9,50129341013496	0,295179430193607	0,755826216517681	-1,24810012640864	0,743316277652914	15,235801683992	0 .	1 x 17	4 q21	USO1 vesicle transport factor [Source:HGNC Symbol;Acc:HGNC:30904]
ILMN_2147306	218	ILMN_2147306	PNRC2	10,4416326203853	0,376651723647357	0,752393843035703	-1,51390978135903	0,743642306843658	15,2507477421814	0 .	1 x 17	1 p36	proline-rich nuclear receptor coactivator 2 [Source:HGNC Symbol;Acc:HGNC:23158]
ILMN_1687375	219	ILMN_1687375	ATP2A2	8,0078100318849	0,334902314543973	0,748086699988786	-1,20000171071648	0,630644965177163	11,1419739522074	0 .	1 x 21	12 q24	ATPase, Ca++ transporting, cardiac muscle, slow twitch 2 [Source:HGNC Symbol;Acc:HGNC:812]
ILMN_1743538	220	ILMN_1743538	MLLT10	7,74848606212427	0,343030511169094	0,747320095659947	-1,74732364939795	0,70205185752473	13,5173445025995	0 .	1 x 17	10 p12	myeloid/lymphoid or mixed-lineage leukemia (trithorax homolog, Drosophila); translocated to, 10 [Source:HGNC Symbol;Acc:HGNC:16063]
ILMN_1690101	221	ILMN_1690101	FAIM	6,08296560654368	0,316709300614665	0,745987956477368	-1,2189167099121	0,667079451776803	12,2774461515318	0 .	1 x 19	3 q22	Fas apoptotic inhibitory molecule [Source:HGNC Symbol;Acc:HGNC:18703]
ILMN_1799796	222	ILMN_1799796	DIS3	6,25786672124011	0,296257305842264	0,740464133459887	-0,943763467398006	0,657365552745805	11,9608267955508	0 .	1 x 20	13 q21	DIS3 exosome endoribonuclease and 3'-5' exoribonuclease [Source:HGNC Symbol;Acc:HGNC:20604]
ILMN_2159384	223	ILMN_2159384		6,52160188300626	0,28100052075065	0,740453931646369	-0,712354769400998	0,70734816503651	13,7206752105283	0 .	1 x 18
ILMN_1683065	224	ILMN_1683065	COA5	8,76773641843152	0,250024265484054	0,736606285579002	-0,733103966452575	0,632045685472944	11,1831536009614	0 .	2 x 19	2 q11	cytochrome c oxidase assembly factor 5 [Source:HGNC Symbol;Acc:HGNC:33848]
ILMN_1668027	225	ILMN_1668027	NDUFB4	6,80041521782798	0,286963198753899	0,735997125166755	-0,933835115996401	0,591165457806155	10,049779024255	0 .	2 x 21	3 q13	NADH dehydrogenase (ubiquinone) 1 beta subcomplex, 4, 15kDa [Source:HGNC Symbol;Acc:HGNC:7699]
ILMN_1671004	226	ILMN_1671004	POLG2	7,13297744017158	0,284773619471984	0,734004030033687	-0,967922569829473	0,642478710031618	11,4957374595132	0 .	2 x 19	17 q23	polymerase (DNA directed), gamma 2, accessory subunit [Source:HGNC Symbol;Acc:HGNC:9180]
ILMN_2134855	227	ILMN_2134855	PIN4	6,36771477402125	0,28128163703476	0,725355897378757	-0,887564492268617	0,704569420239871	13,613432576325	0 .	1 x 18	X q13	peptidylprolyl cis/trans isomerase, NIMA-interacting 4 [Source:HGNC Symbol;Acc:HGNC:8992]
ILMN_1781816	228	ILMN_1781816	CHD6	6,46371573861715	0,31930913175574	0,724708095809168	-0,848759497338206	0,476962223675356	7,440663871082	1.73838721195807e-12 .	1 x 22	20 q12	chromodomain helicase DNA binding protein 6 [Source:HGNC Symbol;Acc:HGNC:19057]
ILMN_1706094	229	ILMN_1706094	HECTD1	9,05345892292313	0,345935788899735	0,711555475076873	-1,48247955460208	0,650721146922275	11,750351046938	0 .	1 x 17	14 q12	HECT domain containing E3 ubiquitin protein ligase 1 [Source:HGNC Symbol;Acc:HGNC:20157]
ILMN_1770084	230	ILMN_1770084	TACC1	11,420737108689	0,310207276535527	0,710637953574155	-1,13471117804164	0,657559397135207	11,9670398389458	0 .	1 x 22	8 p11	transforming, acidic coiled-coil containing protein 1 [Source:HGNC Symbol;Acc:HGNC:11522]
ILMN_3251436	231	ILMN_3251436	DENND4C	6,50944407955183	0,319604387591589	0,708134163716591	-0,923239444946566	0,591043757132422	10,0465991826579	0 .	1 x 20	9 p22	DENN/MADD domain containing 4C [Source:HGNC Symbol;Acc:HGNC:26079]
ILMN_1702073	232	ILMN_1702073	ODF2L	6,54503541808438	0,312642939334951	0,700515863794564	-0,775053025700165	0,583162010875616	9,84287168065005	0 .	1 x 22	1 p22	outer dense fiber of sperm tails 2-like [Source:HGNC Symbol;Acc:HGNC:29225]
ILMN_1708954	233	ILMN_1708954	GAR1	6,41097660418654	0,320835206276351	0,699276669697675	-0,791946426370746	0,767512280080015	16,4165928924917	0 .	1 x 18	4 q25	GAR1 ribonucleoprotein [Source:HGNC Symbol;Acc:HGNC:14264]
ILMN_2280731	234	ILMN_2280731	METTL23	6,62514253970368	0,284828079482273	0,699029576954209	-0,935278201256313	0,613624123576937	10,6555325208029	0 .	1 x 17	17 q25	methyltransferase like 23 [Source:HGNC Symbol;Acc:HGNC:26988]
ILMN_1662318	235	ILMN_1662318	CCDC59	9,77805842176393	0,319878999987499	0,687028834025543	-1,06975001876919	0,721724703997041	14,2965521743596	0 .	1 x 18	12 q21	coiled-coil domain containing 59 [Source:HGNC Symbol;Acc:HGNC:25005]
ILMN_1800311	236	ILMN_1800311	HSF2	6,62397360047188	0,327477789391656	0,686901190401795	-0,841532660761364	0,678378104847052	12,6599806219077	0 .	1 x 18	6 q22	heat shock transcription factor 2 [Source:HGNC Symbol;Acc:HGNC:5225]
ILMN_1815723	237	ILMN_1815723	NUP35	6,23041453271429	0,318405227760306	0,685689168064658	-0,97417721532482	0,700667243377756	13,4649251341012	0 .	1 x 17	2 q32	nucleoporin 35kDa [Source:HGNC Symbol;Acc:HGNC:29797]
ILMN_1763409	238	ILMN_1763409	LRRC8D	7,42771175364789	0,31961678154422	0,67805728294684	-1,05347556008474	0,665965833232852	12,2405908788314	0 .	1 x 21	1 p22	leucine rich repeat containing 8 family, member D [Source:HGNC Symbol;Acc:HGNC:16992]
ILMN_2264681	239	ILMN_2264681	LETMD1	6,3641857808828	0,279675583566218	0,67778115164352	-0,692435173151217	0,674657473168869	12,5322441302868	0 .	1 x 20	12 q13	LETM1 domain containing 1 [Source:HGNC Symbol;Acc:HGNC:24241]
ILMN_3244483	240	ILMN_3244483	RNF216P1	6,16046180306729	0,299826185675436	0,673198171611662	-1,01434643856202	0,630473968831839	11,1369592633977	0 .	1 x 21	7 p22	ring finger protein 216 pseudogene 1 [Source:HGNC Symbol;Acc:HGNC:33610]
ILMN_1670752	241	ILMN_1670752	KIAA0907	8,96801745332385	0,311875747856401	0,669213473255104	-0,715188085439637	0,621091400858199	10,8658438407497	0 .	1 x 22	1 q22	KIAA0907 [Source:HGNC Symbol;Acc:HGNC:29145]
ILMN_3251482	242	ILMN_3251482	ALG10B	6,3682218482044	0,33146562305018	0,655469730937702	-1,14312825651493	0,638916333423181	11,3878202044217	0 .	1 x 17	12 q12	ALG10B, alpha-1,2-glucosyltransferase [Source:HGNC Symbol;Acc:HGNC:31088]
ILMN_1721605	243	ILMN_1721605	SMYD2	7,30004452661163	0,291420498221223	0,652538075488361	-0,822702617964267	0,659207754560156	12,0200422924997	0 .	2 x 20	1 q32	SET and MYND domain containing 2 [Source:HGNC Symbol;Acc:HGNC:20982]
ILMN_1810941	244	ILMN_1810941	COMT	6,62829874369875	0,319267655607419	0,652530729674935	-0,858353103825067	0,505734092724778	8,03797565484494	4.94049245958195e-14 .	1 x 21	22 q11	catechol-O-methyltransferase [Source:HGNC Symbol;Acc:HGNC:2228]
ILMN_1806631	245	ILMN_1806631	TMEM203	6,62326837088377	0,2871992321014	0,641944784695182	-0,82577877568903	0,568835842591191	9,48321946679529	0 .	2 x 19	9 q34	transmembrane protein 203 [Source:HGNC Symbol;Acc:HGNC:28217]
ILMN_1815345	246	ILMN_1815345	EIF3J	7,01453689442388	0,361685722982722	0,634524083070857	-1,03760900483967	0,717561350598955	14,1260185041156	0 .	1 x 17	15 q21	eukaryotic translation initiation factor 3, subunit J [Source:HGNC Symbol;Acc:HGNC:3270]
ILMN_2237746	247	ILMN_2237746	ING3	9,03011352688548	0,287618259987981	0,631624941019778	-0,894141860632853	0,665998519857754	12,2416705438134	0 .	1 x 22	7 q31	inhibitor of growth family, member 3 [Source:HGNC Symbol;Acc:HGNC:14587]
ILMN_1761911	248	ILMN_1761911	GORAB	6,99858957418778	0,281114869379544	0,604916374001693	-0,832893408566731	0,70322905850006	13,5621491608351	0 .	1 x 18	1 q24	golgin, RAB6-interacting [Source:HGNC Symbol;Acc:HGNC:25676]
ILMN_1775192	249	ILMN_1775192	BCLAF1	9,59519274221978	0,358778288517487	0,597977592106536	-1,27514026991452	0,442413938982014	6,76405011779308	8.24630363993606e-11 .	1 x 22	6 q23	BCL2-associated transcription factor 1 [Source:HGNC Symbol;Acc:HGNC:16863]
ILMN_1664323	250	ILMN_1664323	MBIP	6,79654298267859	0,290308633792262	0,583020972284569	-0,931975625920694	0,744102090684023	15,2718668588738	0 .	1 x 18	14 q13	MAP3K12 binding inhibitory protein 1 [Source:HGNC Symbol;Acc:HGNC:20427]
ILMN_1780141	251	ILMN_1780141	SARAF	12,8750900594626	0,300174255922779	0,570845493905818	-1,47887657330471	0,578107347343906	9,71444875486908	0 .	1 x 22	8 p12	store-operated calcium entry-associated regulatory factor [Source:HGNC Symbol;Acc:HGNC:28789]
ILMN_1799604	252	ILMN_1799604	OCIAD1	9,983991641891	0,236794467752763	0,518284956266893	-0,725115293701528	0,66346313522417	12,1582986988726	0 .	1 x 17	4 p11	OCIA domain containing 1 [Source:HGNC Symbol;Acc:HGNC:16074]

## Sheet: Module C
	Rank	ID	Symbol	mean expression	SD	max delta e	min delta e	correlation	->t.score	->p.value	Metagene	Chromosome	Description
ILMN_2083066	1	ILMN_2083066		7,60623711668374	1,3506903437588	5,79150778268468	-2,12396127871005	0,726745086631842	14,5065094282028	0 .	10 x 14	22 q11	immunoglobulin lambda-like polypeptide 3, pseudogene [Source:HGNC Symbol;Acc:HGNC:5872]
ILMN_1678859	2	ILMN_1678859		6,66583326403025	0,88878844677264	4,95747288728555	-1,27527448337235	0,641001724628686	11,4508420134161	0 .	10 x 14	22 q11	immunoglobulin lambda variable 8-61 [Source:HGNC Symbol;Acc:HGNC:5931]
ILMN_1680274	3	ILMN_1680274		8,52911563894017	1,44257947510324	4,75307611305985	-2,44012468850859	0,870034514379545	24,1978387350486	0 .	10 x 14	2 p11	immunoglobulin kappa variable 1D-33 [Source:HGNC Symbol;Acc:HGNC:5753]
ILMN_1804601	4	ILMN_1804601		7,57947152458568	1,59729919342687	4,71095151646696	-2,10937956347515	0,855626722392433	22,6659824044208	0 .	10 x 14	14 q32	immunoglobulin heavy constant gamma 2 (G2m marker) [Source:HGNC Symbol;Acc:HGNC:5526]
ILMN_1674228	5	ILMN_1674228		8,13857394907294	1,31586983685067	4,66804412924285	-1,85775130223083	0,773870609965213	16,7535869216188	0 .	10 x 14	2 p11	immunoglobulin kappa variable 2D-30 [Source:HGNC Symbol;Acc:HGNC:5801]
ILMN_3240375	6	ILMN_3240375		8,92101447399161	1,76661284276179	4,52492107937682	-3,32781787160213	0,84847083293984	21,9817074243269	0 .	10 x 14	2 p11	immunoglobulin kappa variable 1D-17 [Source:HGNC Symbol;Acc:HGNC:5749]
ILMN_1782704	7	ILMN_1782704	CD19	7,47769730647288	0,998907190861963	4,52187447136923	-2,38990159535183	0,572673586082722	9,57826638945626	0 .	10 x 12	16 p11	CD19 molecule [Source:HGNC Symbol;Acc:HGNC:1633]
ILMN_1652199	8	ILMN_1652199		9,87157153697726	1,76695610292755	4,47785204254906	-4,07444788000357	0,85121561906968	22,2387992520074	0 .	10 x 14	2 p11	immunoglobulin kappa variable 3/OR2-268 (non-functional) [Source:HGNC Symbol;Acc:HGNC:5830]
ILMN_2105441	9	ILMN_2105441	JCHAIN	9,55069271072554	1,94835523347089	4,45266365406394	-4,44090277720449	0,821513762742103	19,7549153298483	0 .	10 x 14	4 q13	joining chain of multimeric IgA and IgM [Source:HGNC Symbol;Acc:HGNC:5713]
ILMN_1739508	10	ILMN_1739508		9,98583440174596	1,81329742301105	4,23606171804352	-3,74432622846175	0,853399250764039	22,4480486744951	0 .	10 x 14	2 p11	immunoglobulin kappa variable 1-9 [Source:HGNC Symbol;Acc:HGNC:5744]
ILMN_1743797	11	ILMN_1743797		6,34673093622066	0,93121716355936	4,07345210362144	-2,07431960228382	0,768371065592204	16,4614020519842	0 .	10 x 14	14 q32	immunoglobulin heavy variable 1-46 [Source:HGNC Symbol;Acc:HGNC:5554]
ILMN_1699214	12	ILMN_1699214		9,63090998390344	1,74918606368741	3,98097167041235	-3,69330071946659	0,860138047248121	23,1219629804922	0 .	10 x 14	2 p11	immunoglobulin kappa variable 1D-43 [Source:HGNC Symbol;Acc:HGNC:5758]
ILMN_2403965	13	ILMN_2403965		7,3649514794372	1,51793202360952	3,94676589324701	-2,2415803678372	0,908952934616858	29,8943926273844	0 .	10 x 14	6 p24	BLOC1S5-TXNDC5 readthrough (NMD candidate) [Source:HGNC Symbol;Acc:HGNC:42001]
ILMN_1768016	14	ILMN_1768016	TNFRSF17	6,99202246135917	1,39689999289347	3,79129262637767	-2,40288437089601	0,909743743235401	30,0449714159481	0 .	10 x 14	16 p13	tumor necrosis factor receptor superfamily, member 17 [Source:HGNC Symbol;Acc:HGNC:11913]
ILMN_3247797	15	ILMN_3247797		5,81410766490302	0,558599378281838	3,5965397599812	-0,920740913092495	0,563838531481572	9,36082385200514	0 .	11 x 15	14 q32	Protein IGHV2-70 [Source:UniProtKB/TrEMBL;Acc:A0A0C4DH43]
ILMN_1653579	16	ILMN_1653579		6,45680843816911	0,790652705348049	3,5538208120572	-1,13796604610596	0,729014791189547	14,6030346963822	0 .	10 x 14	16 p11
ILMN_1773567	17	ILMN_1773567	LAMA5	6,47585326158208	0,541966308867766	3,52816611704424	-1,14123281386102	0,668826042204717	12,3355488164116	0 .	10 x 13	20 q13	laminin, alpha 5 [Source:HGNC Symbol;Acc:HGNC:6485]
ILMN_1684445	18	ILMN_1684445	FCRL5	6,60875817258903	0,541936056018326	3,50260811427413	-0,973763843694296	0,509588705435898	8,12061960986827	2.98649993624167e-14 .	12 x 13	1 q23	Fc receptor-like 5 [Source:HGNC Symbol;Acc:HGNC:18508]
ILMN_2193233	19	ILMN_2193233	MZB1	8,34967339170454	1,47303784017342	3,46465847897967	-2,41230289664665	0,875554424037135	24,8489192609882	0 .	10 x 14	5 q31	marginal zone B and B1 cell-specific protein [Source:HGNC Symbol;Acc:HGNC:30125]
ILMN_1669497	20	ILMN_1669497	OSBPL10	5,84286875003537	0,670239723658406	3,35920241276989	-1,42082252875116	0,669363057807187	12,3534874220769	0 .	10 x 13	3 p22	oxysterol binding protein-like 10 [Source:HGNC Symbol;Acc:HGNC:16395]
ILMN_1727045	21	ILMN_1727045	RASGRP3	6,39855790534116	0,632631251658418	3,32317107402199	-1,30304901057274	0,657509812815241	11,9654501786034	0 .	10 x 12	2 p22	RAS guanyl releasing protein 3 (calcium and DAG-regulated) [Source:HGNC Symbol;Acc:HGNC:14545]
ILMN_1769082	22	ILMN_1769082	TXNDC5	6,1202447610472	0,974314787219056	3,27443939508964	-1,46610656682615	0,867273381256041	23,8864699882292	0 .	10 x 14	6 p24	thioredoxin domain containing 5 (endoplasmic reticulum) [Source:HGNC Symbol;Acc:HGNC:21073]
ILMN_1806754	23	ILMN_1806754	GLDC	5,76443684961366	0,829907472408071	3,23208101905476	-1,49202551567682	0,826740791514249	20,1493789408122	0 .	10 x 14	9 p24	glycine dehydrogenase (decarboxylating) [Source:HGNC Symbol;Acc:HGNC:4313]
ILMN_1756071	24	ILMN_1756071		8,08772640087172	0,891938896974037	3,15139963233881	-1,5400180017454	0,22353748334295	3,14456368683203	0.000966803017626972 .	12 x 16
ILMN_1788108	25	ILMN_1788108		9,67028247215479	1,30655348893067	3,12283370684521	-2,28357378342322	0,922078388856736	32,668730511573	0 .	10 x 14	6 p24	BLOC1S5-TXNDC5 readthrough (NMD candidate) [Source:HGNC Symbol;Acc:HGNC:42001]
ILMN_1695891	26	ILMN_1695891		6,74960940915213	0,818775531673727	3,0283177179426	-1,04388451931529	0,690644178159032	13,0941715508715	0 .	10 x 14	2 p11	immunoglobulin kappa variable 6D-21 (non-functional) [Source:HGNC Symbol;Acc:HGNC:5837]
ILMN_2343048	27	ILMN_2343048	ABCB9	6,96239123539075	0,866581208214943	2,99644644881978	-1,25701511438548	0,865683829084759	23,7112830440016	0 .	10 x 14	12 q24	ATP-binding cassette, sub-family B (MDR/TAP), member 9 [Source:HGNC Symbol;Acc:HGNC:50]
ILMN_1811049	28	ILMN_1811049	POU2AF1	6,64229615497438	0,956066977052768	2,99371911398352	-2,6420197675849	0,893590823780168	27,2951203983729	0 .	10 x 14	11 q23	POU class 2 associating factor 1 [Source:HGNC Symbol;Acc:HGNC:9211]
ILMN_2099528	29	ILMN_2099528	BTLA	6,92713993875263	0,698344762140868	2,96816653632631	-1,54463949781053	0,668530130371056	12,3256790422485	0 .	10 x 13	3 q13	B and T lymphocyte associated [Source:HGNC Symbol;Acc:HGNC:21087]
ILMN_3243573	30	ILMN_3243573		5,86494123413521	0,546005506925265	2,83618440138058	-1,14402255837205	0,576765264816758	9,68063505904974	0 .	11 x 14
ILMN_2366041	31	ILMN_2366041	ITM2C	8,16219374032717	1,05347477469032	2,82873151256756	-1,90497578702192	0,915828846197845	31,270386485559	0 .	10 x 14	2 q37	integral membrane protein 2C [Source:HGNC Symbol;Acc:HGNC:6175]
ILMN_1782729	32	ILMN_1782729	CLECL1	6,4390497578972	0,684835880237541	2,81182069917122	-1,59264080377089	0,518076804095604	8,30495503323838	9.65894031423886e-15 .	9 x 12	12 p13	C-type lectin-like 1 [Source:HGNC Symbol;Acc:HGNC:24462]
ILMN_1680453	33	ILMN_1680453	ITM2C	8,12618005225274	1,09325331816497	2,81012311806304	-2,13300280366327	0,921348792439835	32,4972934640266	0 .	10 x 14	2 q37	integral membrane protein 2C [Source:HGNC Symbol;Acc:HGNC:6175]
ILMN_1761260	34	ILMN_1761260	COBLL1	7,13745185586535	0,774320752654708	2,7788637015136	-1,23361570615482	0,891855577832004	27,0350642061454	0 .	10 x 14	2 q24	cordon-bleu WH2 repeat protein-like 1 [Source:HGNC Symbol;Acc:HGNC:23571]
ILMN_2233783	35	ILMN_2233783	CD38	7,31181414951645	0,869705517641002	2,66675635034144	-1,39771475635856	0,841488468594354	21,3556188406594	0 .	10 x 14	4 p15	CD38 molecule [Source:HGNC Symbol;Acc:HGNC:1667]
ILMN_1760247	36	ILMN_1760247	CD70	6,25722836520698	0,346679717277361	2,62769985516144	-0,562849810764875	0,485978934638464	7,62429311113042	5.90083537588271e-13 .	13 x 13	19 p13	CD70 molecule [Source:HGNC Symbol;Acc:HGNC:11937]
ILMN_1873838	37	ILMN_1873838		5,80638281529305	0,598254586403597	2,60530886739643	-3,02684597694568	0,542049300017093	8,84421353599379	3.33066907387547e-16 .	10 x 15	2 p11	immunoglobulin kappa variable 5-2 [Source:HGNC Symbol;Acc:HGNC:5835]
ILMN_2393765	38	ILMN_2393765	IGLL1	12,077064523236	1,69614322628396	2,59254716607984	-5,11619943857806	0,821649042502602	19,7649263590514	0 .	10 x 14	22 q11	immunoglobulin lambda-like polypeptide 1 [Source:HGNC Symbol;Acc:HGNC:5870]
ILMN_1701681	39	ILMN_1701681	SEC11C	10,0046079939139	0,907463029647823	2,54616180566508	-1,82888655125072	0,923041478559074	32,898603141358	0 .	10 x 14	18 q21	SEC11 homolog C (S. cerevisiae) [Source:HGNC Symbol;Acc:HGNC:23400]
ILMN_1806023	40	ILMN_1806023	JUN	7,64260379277349	0,611629399859127	2,52805516883703	-1,1653951235156	0,309080262120947	4,45608287517556	7.15721247190881e-06 .	13 x 14	1 p32	jun proto-oncogene [Source:HGNC Symbol;Acc:HGNC:6204]
ILMN_1778536	41	ILMN_1778536	BTLA	6,82732124097942	0,508788757859126	2,52606443641532	-1,54050601400047	0,573903132973461	9,60891495919916	0 .	10 x 12	3 q13	B and T lymphocyte associated [Source:HGNC Symbol;Acc:HGNC:21087]
ILMN_1779558	42	ILMN_1779558	GAS6	7,17367530193532	0,619943564206475	2,47989843057521	-1,33116471979321	0,562142634161308	9,31963226714904	0 .	11 x 15	13 q34	growth arrest-specific 6 [Source:HGNC Symbol;Acc:HGNC:4168]
ILMN_3283680	43	ILMN_3283680		8,82514977748704	0,475566494645975	2,45767239819717	-1,41134891030283	0,675719061145403	12,5685095328459	0 .	9 x 13	4 q31	heat shock 60kDa protein 1 (chaperonin) pseudogene 5 [Source:HGNC Symbol;Acc:HGNC:5266]
ILMN_1732981	44	ILMN_1732981	ZBTB32	6,38038933730756	0,368769206296186	2,4154208721977	-0,641274542433879	0,632743844257535	11,2037467613113	0 .	12 x 14	19 q13	zinc finger and BTB domain containing 32 [Source:HGNC Symbol;Acc:HGNC:16763]
ILMN_2365465	45	ILMN_2365465	XBP1	10,5746467592178	0,705128138952636	2,39385781715058	-1,93170214167573	0,824241083961629	19,958752086366	0 .	10 x 14	22 q12	X-box binding protein 1 [Source:HGNC Symbol;Acc:HGNC:12801]
ILMN_2343047	46	ILMN_2343047	ABCB9	6,3758615748149	0,64997235515256	2,34600698865351	-1,07276144999911	0,851829886466964	22,2972316899523	0 .	10 x 14	12 q24	ATP-binding cassette, sub-family B (MDR/TAP), member 9 [Source:HGNC Symbol;Acc:HGNC:50]
ILMN_1750678	47	ILMN_1750678	TIMD4	5,37225835778335	0,631652893114552	2,32361732675349	-2,59272151943598	0,634010060106155	11,2412119584301	0 .	10 x 14	5 q33	T-cell immunoglobulin and mucin domain containing 4 [Source:HGNC Symbol;Acc:HGNC:25132]
ILMN_1784749	48	ILMN_1784749	GAS6	6,90203719169859	0,643306924324321	2,32266617020667	-1,77489870918806	0,575756489907937	9,65529640774223	0 .	11 x 15	13 q34	growth arrest-specific 6 [Source:HGNC Symbol;Acc:HGNC:4168]
ILMN_1782551	49	ILMN_1782551	E2F5	6,73056160197139	0,51651289958926	2,31884625452862	-1,07596965457139	0,629213114299717	11,1000659508473	0 .	10 x 13	8 q21	E2F transcription factor 5, p130-binding [Source:HGNC Symbol;Acc:HGNC:3119]
ILMN_1809433	50	ILMN_1809433	XBP1	10,9643544011313	0,735531102286	2,30039845828972	-2,27996083344712	0,804291052026508	18,5581005234523	0 .	10 x 14	22 q12	X-box binding protein 1 [Source:HGNC Symbol;Acc:HGNC:12801]
ILMN_1676003	51	ILMN_1676003	PNOC	6,17619628080776	0,490157130739483	2,29563817221856	-1,04030084242354	0,778003337836184	16,9793428028905	0 .	10 x 14	8 p21	prepronociceptin [Source:HGNC Symbol;Acc:HGNC:9163]
ILMN_1675406	52	ILMN_1675406	PPAPDC1B	7,11173616646479	0,453032365809536	2,28127262767205	-1,09738921997532	0,605143399403152	10,42222885838	0 .	10 x 12	8 p11	phosphatidic acid phosphatase type 2 domain containing 1B [Source:HGNC Symbol;Acc:HGNC:25026]
ILMN_1656501	53	ILMN_1656501	DUSP5	7,83509389380352	0,598431740213778	2,25968905660174	-1,23963433486141	0,516463381222652	8,26966297200393	1.19904086659517e-14 .	11 x 13	10 q25	dual specificity phosphatase 5 [Source:HGNC Symbol;Acc:HGNC:3071]
ILMN_2183510	54	ILMN_2183510	MANF	10,0042176218266	0,576536602123735	2,19305655312077	-1,18105856285817	0,887247231603059	26,3721521188478	0 .	10 x 14	3 p21	mesencephalic astrocyte-derived neurotrophic factor [Source:HGNC Symbol;Acc:HGNC:15461]
ILMN_1748123	55	ILMN_1748123	KLHL14	5,89320841279003	0,500729174464483	2,19202289944682	-0,93354856996371	0,597598554350795	10,2193875039478	0 .	10 x 13	18 q12	kelch-like family member 14 [Source:HGNC Symbol;Acc:HGNC:29266]
ILMN_1683859	56	ILMN_1683859	SLC7A1	7,19084402913025	0,496853786003979	2,18440257686448	-1,17687119003025	0,497664286513929	7,86703597313963	1.38666855775682e-13 .	10 x 12	13 q12	solute carrier family 7 (cationic amino acid transporter, y+ system), member 1 [Source:HGNC Symbol;Acc:HGNC:11057]
ILMN_1661264	57	ILMN_1661264	SHMT2	8,82429726347776	0,533382105074533	2,16869342604856	-1,47102303998302	0,754554738486821	15,7655413654781	0 .	9 x 12	12 q13	serine hydroxymethyltransferase 2 (mitochondrial) [Source:HGNC Symbol;Acc:HGNC:10852]
ILMN_1759075	58	ILMN_1759075	TNFRSF13B	6,32227221714269	0,799254022832055	2,15956914878363	-1,69874101741111	0,866267587404635	23,7752828903176	0 .	10 x 14	17 p11	tumor necrosis factor receptor superfamily, member 13B [Source:HGNC Symbol;Acc:HGNC:18153]
ILMN_1775522	59	ILMN_1775522	MAGED1	8,04943843900255	0,684793461153988	2,13802095184482	-1,60427939506044	0,849239932798525	22,0530945362616	0 .	10 x 13	X p11	melanoma antigen family D1 [Source:HGNC Symbol;Acc:HGNC:6813]
ILMN_3285785	60	ILMN_3285785		6,95378164716922	0,808364656465011	2,12765319850445	-1,70006497662712	0,45900089312307	7,08380181394936	1.36444189280382e-11 .	10 x 12	2 p11	phosphatidylethanolamine binding protein 1 pseudogene 2 [Source:HGNC Symbol;Acc:HGNC:44344]
ILMN_2096116	61	ILMN_2096116	HSP90B1	11,0627775769898	0,790364300409687	2,10616004364183	-1,64806677568449	0,919460487047294	32,0640153326345	0 .	10 x 14	12 q23	heat shock protein 90kDa beta (Grp94), member 1 [Source:HGNC Symbol;Acc:HGNC:12028]
ILMN_1741133	62	ILMN_1741133	NME1	9,03073107708593	0,712241686836177	2,10480448491408	-1,7078564453754	0,898884963046397	28,1271571654871	0 .	10 x 14	17 q21	NME/NM23 nucleoside diphosphate kinase 1 [Source:HGNC Symbol;Acc:HGNC:7849]
ILMN_1804339	63	ILMN_1804339	CAMK1G	6,53700736262632	0,657686328121329	2,10339345404737	-1,54485390195789	0,603627858083539	10,3811350649278	0 .	11 x 14	1 q32	calcium/calmodulin-dependent protein kinase IG [Source:HGNC Symbol;Acc:HGNC:14585]
ILMN_1739726	64	ILMN_1739726		5,94260528701618	0,693815542110518	2,05983344294171	-1,15904417445302	0,572648601625202	9,57764460840384	0 .	11 x 14
ILMN_3212395	65	ILMN_3212395	LOC642131	5,73480226848147	0,55057012979237	2,05739588103958	-2,9552654301341	0,469199582789473	7,28501610084117	4.29811741753383e-12 .	11 x 15	15 q11	Uncharacterized protein [Source:UniProtKB/TrEMBL;Acc:A0A087WW49]
ILMN_2211780	66	ILMN_2211780	SLC25A4	7,2297234420633	0,672953271531308	2,03308648647354	-1,42914861485803	0,895743178070063	27,6261548588592	0 .	10 x 14	4 q35	solute carrier family 25 (mitochondrial carrier; adenine nucleotide translocator), member 4 [Source:HGNC Symbol;Acc:HGNC:10990]
ILMN_3187535	67	ILMN_3187535	KIAA0125	6,64249693258731	0,393933679542052	2,01903888591269	-1,07802013407152	0,590794779584382	10,0400970866093	0 .	12 x 13	14 q32	KIAA0125 [Source:HGNC Symbol;Acc:HGNC:19955]
ILMN_1815308	68	ILMN_1815308	SDC1	6,61784650211003	0,44134133017607	2,01388032921102	-1,10815055542581	0,523134633002708	8,41638045912404	4.88498130835069e-15 .	12 x 15	2 p24	syndecan 1 [Source:HGNC Symbol;Acc:HGNC:10658]
ILMN_1787345	69	ILMN_1787345	FKBP11	8,94018311277244	0,749833515845944	2,0098932661223	-1,66794155239349	0,874628799624634	24,7369507179524	0 .	10 x 14	12 q13	FK506 binding protein 11, 19 kDa [Source:HGNC Symbol;Acc:HGNC:18624]
ILMN_3307791	70	ILMN_3307791	FAM69A	7,21656901342152	0,539811835089107	1,99300816532585	-1,23661821136363	0,751546886829087	15,6207506397229	0 .	10 x 13	1 p22	family with sequence similarity 69, member A [Source:HGNC Symbol;Acc:HGNC:32213]
ILMN_2222234	71	ILMN_2222234	PRDX4	8,37379719690194	0,655735951564705	1,98074286415069	-1,26870086092825	0,89250882763964	27,1322673768704	0 .	10 x 14	X p22	peroxiredoxin 4 [Source:HGNC Symbol;Acc:HGNC:17169]
ILMN_2381397	72	ILMN_2381397	HSPD1	10,487528653065	0,516216275271306	1,97433369951399	-1,47653896221759	0,707233805881865	13,7162367291486	0 .	8 x 12	2 q33	heat shock 60kDa protein 1 (chaperonin) [Source:HGNC Symbol;Acc:HGNC:5261]
ILMN_1791593	73	ILMN_1791593	DENND5B	6,08009771231446	0,582673589692211	1,97423096641712	-1,12610705487762	0,756515766695308	15,8611787724979	0 .	10 x 14	12 p11	DENN/MADD domain containing 5B [Source:HGNC Symbol;Acc:HGNC:28338]
ILMN_1749213	74	ILMN_1749213	SDF2L1	8,90569194783432	0,72263463343429	1,97384447763936	-1,62726850160801	0,669666135412293	12,3636269809807	0 .	11 x 14	22 q11	stromal cell-derived factor 2-like 1 [Source:HGNC Symbol;Acc:HGNC:10676]
ILMN_1693421	75	ILMN_1693421	RPN2	8,43939747971848	0,456114635481727	1,93421395458152	-0,93819450790795	0,564389575480092	9,37424542303774	0 .	12 x 15	20 q11	ribophorin II [Source:HGNC Symbol;Acc:HGNC:10382]
ILMN_1662878	76	ILMN_1662878	MZB1	6,48276968185839	0,618254344047276	1,9236774394574	-1,63636072773208	0,756550059608722	15,8628600464402	0 .	11 x 14	5 q31	marginal zone B and B1 cell-specific protein [Source:HGNC Symbol;Acc:HGNC:30125]
ILMN_1758823	77	ILMN_1758823	SMARCB1	7,68451910681025	0,425287677407874	1,91734388284764	-0,959281081457615	0,692004597080722	13,1436206993581	0 .	9 x 12	22 q11	SWI/SNF related, matrix associated, actin dependent regulator of chromatin, subfamily b, member 1 [Source:HGNC Symbol;Acc:HGNC:11103]
ILMN_1808677	78	ILMN_1808677	UGT2B17	5,96943289622247	0,351366838426288	1,86746671500385	-0,596316839501413	0,48204099645401	7,54371197184767	9.49684775264359e-13 .	12 x 16	4 q13	UDP glucuronosyltransferase 2 family, polypeptide B17 [Source:HGNC Symbol;Acc:HGNC:12547]
ILMN_1771862	79	ILMN_1771862	TXNDC11	7,73406147066247	0,483334587815157	1,86717502013753	-0,825337592646681	0,711365434380875	13,8779761198391	0 .	11 x 15	16 p13	thioredoxin domain containing 11 [Source:HGNC Symbol;Acc:HGNC:28030]
ILMN_1742461	80	ILMN_1742461	UAP1	7,30663971785338	0,505618526403538	1,8331051527361	-0,976698930411271	0,826353748709784	20,1196198168931	0 .	10 x 14	1 q23	UDP-N-acetylglucosamine pyrophosphorylase 1 [Source:HGNC Symbol;Acc:HGNC:12457]
ILMN_1787844	81	ILMN_1787844	MYDGF	8,62056788543199	0,611339458347063	1,83048858141011	-1,88021030150568	0,827225737974132	20,1867933741693	0 .	10 x 14	19 p13	myeloid-derived growth factor [Source:HGNC Symbol;Acc:HGNC:16948]
ILMN_1708743	82	ILMN_1708743	NT5DC2	5,82187334263925	0,544284920202097	1,8103798868818	-1,39982712135504	0,641596609093863	11,4688984271554	0 .	11 x 14	3 p21	5'-nucleotidase domain containing 2 [Source:HGNC Symbol;Acc:HGNC:25717]
ILMN_2374425	83	ILMN_2374425	CCNE1	5,76720248806086	0,534523039513297	1,80673095803388	-1,2228770362556	0,700614525645458	13,4629352490339	0 .	10 x 14	19 q12	cyclin E1 [Source:HGNC Symbol;Acc:HGNC:1589]
ILMN_3219455	84	ILMN_3219455		7,59568641230391	0,460555826079245	1,80307081934873	-1,42654832934601	0,581610037363364	9,80325913608273	0 .	8 x 13	12 q13
ILMN_2149226	85	ILMN_2149226	CAV1	6,24579380102177	0,471867634663681	1,76764706128349	-0,988732288542824	0,728972283259241	14,6012175523198	0 .	10 x 15	7 q31	caveolin 1, caveolae protein, 22kDa [Source:HGNC Symbol;Acc:HGNC:1527]
ILMN_2403458	86	ILMN_2403458	SMARCB1	6,92717192858435	0,357709766774619	1,75594996831565	-0,878631718515925	0,577187898904516	9,69127058609869	0 .	8 x 16	22 q11	SWI/SNF related, matrix associated, actin dependent regulator of chromatin, subfamily b, member 1 [Source:HGNC Symbol;Acc:HGNC:11103]
ILMN_1720270	87	ILMN_1720270	CDR2	7,8977084238231	0,439871226365494	1,74932104925585	-1,01622942222837	0,463836803479455	7,17875776293966	7.92765852963839e-12 .	8 x 13	16 p12	cerebellar degeneration-related protein 2, 62kDa [Source:HGNC Symbol;Acc:HGNC:1799]
ILMN_1754507	88	ILMN_1754507	IRF4	6,85592121486978	0,568822537874714	1,74164436279864	-1,13558974206452	0,865822373619333	23,7264371645808	0 .	10 x 14	6 p25	interferon regulatory factor 4 [Source:HGNC Symbol;Acc:HGNC:6119]
ILMN_1788783	89	ILMN_1788783	TRAM2	6,73105256257737	0,553778380667562	1,71418012727526	-1,36014139363	0,824443628167569	19,9740608013452	0 .	10 x 14	6 p12	translocation associated membrane protein 2 [Source:HGNC Symbol;Acc:HGNC:16855]
ILMN_3228595	90	ILMN_3228595		9,75179466149634	0,5036488148857	1,71382727387208	-1,30184407417003	0,83340822753233	20,6766580642319	0 .	10 x 14	1 p31
ILMN_2115633	91	ILMN_2115633	CD320	6,19864676348784	0,631182783613534	1,69065796887531	-1,44413471778257	0,668362889968505	12,3201056282304	0 .	10 x 13	19 p13	CD320 molecule [Source:HGNC Symbol;Acc:HGNC:16692]
ILMN_1748707	92	ILMN_1748707	CRELD2	9,04324175221374	0,543612686840172	1,66931645178626	-1,22425368804005	0,833026117307533	20,6456681745627	0 .	10 x 14	22 q13	cysteine-rich with EGF-like domains 2 [Source:HGNC Symbol;Acc:HGNC:28150]
ILMN_1690894	93	ILMN_1690894		6,16382658162238	0,602129644856388	1,64934000790393	-1,2953325478487	0,713524348210618	13,9636425870161	0 .	10 x 14	1 p22	heat shock protein 90kDa beta (Grp94), member 3, pseudogene [Source:HGNC Symbol;Acc:HGNC:12100]
ILMN_2355665	94	ILMN_2355665		6,85892706356673	0,568970294530724	1,64657783487012	-1,43241730232989	0,687299774345753	12,9737314623915	0 .	10 x 13	22 q12	Uncharacterized protein [Source:UniProtKB/TrEMBL;Acc:H7C417]
ILMN_3266606	95	ILMN_3266606		7,64262840476867	0,600331822121047	1,63241981996817	-1,90273153512657	0,540502455714412	8,80853737199952	4.44089209850063e-16 .	10 x 15	13 q14	fatty acid binding protein 5 pseudogene 2 [Source:HGNC Symbol;Acc:HGNC:31060]
ILMN_1707491	96	ILMN_1707491	KIAA0125	6,16912998908205	0,497041049770862	1,62334272381268	-0,989115120266261	0,811379243942373	19,0328306873321	0 .	10 x 14	14 q32	KIAA0125 [Source:HGNC Symbol;Acc:HGNC:19955]
ILMN_1698019	97	ILMN_1698019	LGMN	6,21668110589831	0,449322101820121	1,60487817361748	-0,876331382271993	0,592835750382376	10,0935280327983	0 .	9 x 12	14 q32	legumain [Source:HGNC Symbol;Acc:HGNC:9472]
ILMN_2412927	98	ILMN_2412927	IP6K1	7,15483942623211	0,446456697753353	1,59870266220474	-0,869012968021576	0,820437518130443	19,6756345882055	0 .	10 x 15	3 p21	inositol hexakisphosphate kinase 1 [Source:HGNC Symbol;Acc:HGNC:18360]
ILMN_1803143	99	ILMN_1803143	SYVN1	9,19101046878438	0,323750091137165	1,58696289016299	-0,708281784189641	0,524611007003973	8,44913475284438	3.99680288865056e-15 .	13 x 13	11 q13	synovial apoptosis inhibitor 1, synoviolin [Source:HGNC Symbol;Acc:HGNC:20738]
ILMN_1677793	100	ILMN_1677793		5,60871531050247	0,40324021959351	1,55675846290279	-0,999897402091936	0,508785634047697	8,10334752789042	3.31956684362922e-14 .	8 x 14	17 p13	P2RX5-TAX1BP3 readthrough (NMD candidate) [Source:HGNC Symbol;Acc:HGNC:49191]
ILMN_1853824	101	ILMN_1853824	MGAT3	6,63744410318784	0,388783869342176	1,55293884211743	-0,800988871150995	0,425317989741957	6,44351720826565	4.77132555687376e-10 .	12 x 16	22 q13	mannosyl (beta-1,4-)-glycoprotein beta-1,4-N-acetylglucosaminyltransferase [Source:HGNC Symbol;Acc:HGNC:7046]
ILMN_1815261	102	ILMN_1815261	PDIA4	6,07298477298975	0,491453226430018	1,54179924226815	-1,00794439151607	0,756366495036154	15,8538640141158	0 .	10 x 14	7 q36	protein disulfide isomerase family A, member 4 [Source:HGNC Symbol;Acc:HGNC:30167]
ILMN_1661337	103	ILMN_1661337	SRM	7,21380786001269	0,478059212199752	1,53227872032942	-1,1050004036811	0,851351127865435	22,2516609356335	0 .	10 x 14	1 p36	spermidine synthase [Source:HGNC Symbol;Acc:HGNC:11296]
ILMN_3248882	104	ILMN_3248882	SNORA26	7,16459036108765	0,559194601347294	1,52992462230709	-1,56413839764554	0,820178847460258	19,6566755454848	0 .	10 x 13	4 q12	small nucleolar RNA, H/ACA box 26 [Source:HGNC Symbol;Acc:HGNC:32616]
ILMN_2075189	105	ILMN_2075189	SLC35F2	5,79016043736463	0,592471693039344	1,52753906090379	-3,01062359901726	0,706704077700635	13,6957051063928	0 .	9 x 13	11 q22	solute carrier family 35, member F2 [Source:HGNC Symbol;Acc:HGNC:23615]
ILMN_1790461	106	ILMN_1790461	UQCC2	7,49499979805709	0,510328028481468	1,52368872347449	-1,59210652239393	0,682667166584205	12,8094748468421	0 .	8 x 13	6 p21	ubiquinol-cytochrome c reductase complex assembly factor 2 [Source:HGNC Symbol;Acc:HGNC:21237]
ILMN_1656560	107	ILMN_1656560	PARM1	5,78283323783881	0,394267288342558	1,52315264419277	-1,06191456207565	0,69029279199064	13,0814425085581	0 .	11 x 14	4 q13	prostate androgen-regulated mucin-like protein 1 [Source:HGNC Symbol;Acc:HGNC:24536]
ILMN_1707448	108	ILMN_1707448	CDK12	7,46928611477136	0,486617720046822	1,51805980638654	-1,2568488403082	0,515680620630656	8,25258418040474	1.33226762955019e-14 .	12 x 15	17 q12	cyclin-dependent kinase 12 [Source:HGNC Symbol;Acc:HGNC:24224]
ILMN_1735453	109	ILMN_1735453	FAM98A	8,0712245154218	0,433649459407757	1,51614827013083	-0,844363205137593	0,65581508575653	11,9112816546236	0 .	11 x 14	2 p22	family with sequence similarity 98, member A [Source:HGNC Symbol;Acc:HGNC:24520]
ILMN_1706536	110	ILMN_1706536		5,90003506043593	0,360731563904117	1,50269432377987	-0,973166116104348	0,557981528277365	9,21928806703488	0 .	12 x 16	2 p11	immunoglobulin kappa variable 3/OR2-268 (non-functional) [Source:HGNC Symbol;Acc:HGNC:5830]
ILMN_1695763	111	ILMN_1695763	PDIA5	6,27043486855823	0,480436715354676	1,5004235621523	-1,07506819780033	0,700114044513745	13,4440656157126	0 .	9 x 14	3 q21	protein disulfide isomerase family A, member 5 [Source:HGNC Symbol;Acc:HGNC:24811]
ILMN_2141790	112	ILMN_2141790	HYOU1	6,3326144815131	0,465598474316731	1,49605500459742	-0,993002992502573	0,640968953589268	11,4498483396734	0 .	11 x 13	11 q23	hypoxia up-regulated 1 [Source:HGNC Symbol;Acc:HGNC:16931]
ILMN_1699603	113	ILMN_1699603		6,86871310013568	0,475646226239323	1,49539750170116	-1,28250846553042	0,636838451546081	11,3254472968423	0 .	10 x 13	17 q25	Uncharacterized protein; cDNA FLJ60124, highly similar to Mitochondrial dicarboxylate carrier [Source:UniProtKB/TrEMBL;Acc:B4DLN1]
ILMN_1746090	114	ILMN_1746090	STT3A	8,55213542823136	0,511985002483494	1,49275806282127	-1,29266955240504	0,783149435471848	17,2682932442828	0 .	10 x 14	11 q24	STT3A, subunit of the oligosaccharyltransferase complex (catalytic) [Source:HGNC Symbol;Acc:HGNC:6172]
ILMN_1751072	115	ILMN_1751072	SRPRB	7,80224140130803	0,634524117345214	1,49054037489196	-1,98920078858698	0,817247841381381	19,4443920152506	0 .	10 x 13	3 q22	signal recognition particle receptor, B subunit [Source:HGNC Symbol;Acc:HGNC:24085]
ILMN_1662364	116	ILMN_1662364	AARS	8,98381584521524	0,51880145303508	1,48865725315318	-1,15861776388892	0,835923701650274	20,8831171546383	0 .	10 x 13	16 q22	alanyl-tRNA synthetase [Source:HGNC Symbol;Acc:HGNC:20]
ILMN_2306189	117	ILMN_2306189	MAGED1	6,31369373893945	0,524850657520146	1,48033931858687	-1,07260078879208	0,788975152976708	17,6065108832506	0 .	10 x 13	X p11	melanoma antigen family D1 [Source:HGNC Symbol;Acc:HGNC:6813]
ILMN_1656977	118	ILMN_1656977	HIBCH	7,69482481973598	0,374351399861948	1,4791285857377	-0,862958106209663	0,630265599526852	11,1308522016809	0 .	10 x 16	2 q32	3-hydroxyisobutyryl-CoA hydrolase [Source:HGNC Symbol;Acc:HGNC:4908]
ILMN_1809259	119	ILMN_1809259	HRASLS2	6,13924684986892	0,341180263018405	1,47553716538898	-0,609903395642607	0,657831581540236	11,9757708820142	0 .	12 x 15	11 q12	HRAS-like suppressor 2 [Source:HGNC Symbol;Acc:HGNC:17824]
ILMN_3298037	120	ILMN_3298037		11,2813295006397	0,676371679697265	1,4681263635182	-1,60799228277127	0,504155696854467	8,00432185244352	6.06181771445335e-14 .	8 x 13	7 q11
ILMN_1680132	121	ILMN_1680132	CADM1	5,97936659845199	0,346857440667775	1,46797060318485	-0,717024307678312	0,54903146860076	9,00684985064834	1.11022302462516e-16 .	12 x 15	11 q23	cell adhesion molecule 1 [Source:HGNC Symbol;Acc:HGNC:5951]
ILMN_2146761	122	ILMN_2146761	FABP5	7,06345460013712	0,431043560369813	1,46369423754183	-1,25603718835291	0,567557358816711	9,45176047927313	0 .	8 x 15	8 q21	fatty acid binding protein 5 (psoriasis-associated) [Source:HGNC Symbol;Acc:HGNC:3560]
ILMN_1781145	123	ILMN_1781145	GPRC5D	5,43946975121557	0,47888304510097	1,46128791985812	-1,06975476887872	0,674969775993565	12,5428979819947	0 .	11 x 14	12 p13	G protein-coupled receptor, class C, group 5, member D [Source:HGNC Symbol;Acc:HGNC:13310]
ILMN_1773760	124	ILMN_1773760	PAICS	7,60767595357986	0,580073214648504	1,44124347229908	-1,77323642090091	0,747358951226972	15,4228680432797	0 .	9 x 13	4 q12	phosphoribosylaminoimidazole carboxylase, phosphoribosylaminoimidazole succinocarboxamide synthetase [Source:HGNC Symbol;Acc:HGNC:8587]
ILMN_1653730	125	ILMN_1653730		5,8188051963526	0,396531517947325	1,44120588827372	-1,07903298002102	0,605632227158579	10,4355214351896	0 .	11 x 15	1 p34	3-oxoacid CoA transferase 2 pseudogene 1 [Source:HGNC Symbol;Acc:HGNC:21627]
ILMN_2224444	126	ILMN_2224444	SNX25	5,54077212993834	0,554154652519705	1,42953708835113	-2,76123529159097	0,532928629876348	8,63565701874082	1.22124532708767e-15 .	9 x 12	4 q35	sorting nexin 25 [Source:HGNC Symbol;Acc:HGNC:21883]
ILMN_1663195	127	ILMN_1663195	MIR25	9,70300224998299	0,538349273095472	1,42750758696437	-1,48713766441983	0,571966321397489	9,56068022356556	0 .	8 x 13	7 q22	microRNA 25 [Source:HGNC Symbol;Acc:HGNC:31609]
ILMN_1753243	128	ILMN_1753243	DNAJB11	10,1108970520103	0,425879279796329	1,41691555414759	-0,858981514578733	0,777299572983198	16,9405111630397	0 .	10 x 15	3 q27	DnaJ (Hsp40) homolog, subfamily B, member 11 [Source:HGNC Symbol;Acc:HGNC:14889]
ILMN_1680403	129	ILMN_1680403	SSR4	10,9516395233829	0,462394338372786	1,39141882988025	-1,49677840275659	0,663845190777592	12,1708137275645	0 .	8 x 13	X q28	signal sequence receptor, delta [Source:HGNC Symbol;Acc:HGNC:11326]
ILMN_2067656	130	ILMN_2067656	CCND2	10,437887968308	0,664512653127292	1,38785559048144	-2,24637362004488	0,612432637406862	10,6224051674643	0 .	8 x 12	12 p13	cyclin D2 [Source:HGNC Symbol;Acc:HGNC:1583]
ILMN_3210741	131	ILMN_3210741		6,58432176097061	0,4113352006559	1,37788551566624	-1,20098452741271	0,536595438736269	8,71898598088612	6.66133814775094e-16 .	8 x 15
ILMN_1724293	132	ILMN_1724293	KDELR2	8,52623246106995	0,369723961057814	1,35679271866689	-0,83287915295942	0,632852786435149	11,2069642658513	0 .	11 x 15	7 p22	KDEL (Lys-Asp-Glu-Leu) endoplasmic reticulum protein retention receptor 2 [Source:HGNC Symbol;Acc:HGNC:6305]
ILMN_1720799	133	ILMN_1720799	TECR	9,02525365334105	0,508493772438529	1,35350966776422	-1,22511847090947	0,57876605071277	9,73108801395677	0 .	8 x 13	19 p13	trans-2,3-enoyl-CoA reductase [Source:HGNC Symbol;Acc:HGNC:4551]
ILMN_1686871	134	ILMN_1686871		9,29954349225263	0,577036489388893	1,35285818948421	-1,6018111436579	0,702248461773688	13,5248120671618	0 .	10 x 12
ILMN_1759184	135	ILMN_1759184	C19orf48	6,78650171821554	0,629379062411545	1,34876502874762	-1,65283139638396	0,691284908963089	13,1174278470069	0 .	9 x 13	19 q13	chromosome 19 open reading frame 48 [Source:HGNC Symbol;Acc:HGNC:29667]
ILMN_1673649	136	ILMN_1673649	HYOU1	6,52565691489515	0,325285172540504	1,34764426751011	-0,845614333279364	0,679240359425981	12,689839138312	0 .	12 x 15	11 q23	hypoxia up-regulated 1 [Source:HGNC Symbol;Acc:HGNC:16931]
ILMN_1656904	137	ILMN_1656904	SLC1A4	5,70591078177482	0,496819257572504	1,3407076732936	-1,51287444478008	0,575108852512373	9,6390636864501	0 .	11 x 14	2 p14	solute carrier family 1 (glutamate/neutral amino acid transporter), member 4 [Source:HGNC Symbol;Acc:HGNC:10942]
ILMN_1659343	138	ILMN_1659343	BOLA2B	10,400750929609	0,451561839641052	1,32688887002255	-1,47477490731429	0,679415034890598	12,6958997365579	0 .	8 x 12	16 p11	bolA family member 2B [Source:HGNC Symbol;Acc:HGNC:32479]
ILMN_1692760	139	ILMN_1692760	DPAGT1	7,99276883012695	0,421765722157446	1,32547469262041	-1,0465895435059	0,692594499385447	13,165146095971	0 .	9 x 14	11 q23	dolichyl-phosphate (UDP-N-acetylglucosamine) N-acetylglucosaminephosphotransferase 1 (GlcNAc-1-P transferase) [Source:HGNC Symbol;Acc:HGNC:2995]
ILMN_1796417	140	ILMN_1796417	ASNS	8,23358285485416	0,480598495034722	1,32383549551954	-1,48892132622257	0,559887811567704	9,26513085785485	0 .	12 x 14	7 q21	asparagine synthetase (glutamine-hydrolyzing) [Source:HGNC Symbol;Acc:HGNC:753]
ILMN_1720819	141	ILMN_1720819	SPCS2	10,206052018044	0,340276384477821	1,31873292200867	-0,798470873249215	0,713276901273054	13,9537829753652	0 .	8 x 15	11 q13	signal peptidase complex subunit 2 homolog (S. cerevisiae) [Source:HGNC Symbol;Acc:HGNC:28962]
ILMN_1806106	142	ILMN_1806106	GNL3	7,90966802188044	0,531205642428116	1,31286350211955	-1,75669315439623	0,816344777391102	19,3799100552312	0 .	9 x 13	3 p21	guanine nucleotide binding protein-like 3 (nucleolar) [Source:HGNC Symbol;Acc:HGNC:29931]
ILMN_1807074	143	ILMN_1807074		9,99049499333249	0,523998218947689	1,31224075198329	-1,60316873709565	0,668320914122646	12,3187072814501	0 .	8 x 12	22 q11	Uncharacterized protein [Source:UniProtKB/TrEMBL;Acc:H7C1H1]
ILMN_1681670	144	ILMN_1681670	SLC25A4	6,19733443339507	0,378083278995191	1,31210040993651	-1,07760683106349	0,785493424153446	17,4029168671569	0 .	10 x 14	4 q35	solute carrier family 25 (mitochondrial carrier; adenine nucleotide translocator), member 4 [Source:HGNC Symbol;Acc:HGNC:10990]
ILMN_2367020	145	ILMN_2367020	SEC61G	10,8920617301999	0,503991248377707	1,31138203401068	-1,40246037597355	0,566783551837023	9,43276885853896	0 .	9 x 15	7 p11	Sec61 gamma subunit [Source:HGNC Symbol;Acc:HGNC:18277]
ILMN_2220187	146	ILMN_2220187	GFPT1	6,34332416681967	0,38979886241948	1,30225731649086	-1,1059443116144	0,602453073452682	10,3494027649769	0 .	9 x 15	2 p13	glutamine--fructose-6-phosphate transaminase 1 [Source:HGNC Symbol;Acc:HGNC:4241]
ILMN_1651987	147	ILMN_1651987	CCDC167	7,5918910712974	0,4795704757214	1,29833945671312	-1,15558650128161	0,751734815585968	15,6297308055605	0 .	10 x 14	6 p21	coiled-coil domain containing 167 [Source:HGNC Symbol;Acc:HGNC:21239]
ILMN_3179620	148	ILMN_3179620	LOC101928000	6,68165058865933	0,440538272769262	1,29268213114066	-1,11317150739091	0,585492103530122	9,90265208252435	0 .	9 x 12	17 p13
ILMN_3305339	149	ILMN_3305339	UBA5	6,74210057217978	0,461066784933346	1,28838776012022	-1,17977850735873	0,627540716692616	11,0513542716895	0 .	8 x 14	3 q22	ubiquitin-like modifier activating enzyme 5 [Source:HGNC Symbol;Acc:HGNC:23230]
ILMN_1717639	150	ILMN_1717639	SIK1	5,74704817874512	0,358904266878847	1,28677277043382	-0,835975982487232	0,497876040716099	7,87148627473311	1.35003119794419e-13 .	13 x 13	21 q22	salt-inducible kinase 1 [Source:HGNC Symbol;Acc:HGNC:11142]
ILMN_1692473	151	ILMN_1692473	PRMT1	8,72774096575629	0,490538594707265	1,28583846728582	-1,33191290585629	0,687074589559582	12,9656786740047	0 .	9 x 12	19 q13	protein arginine methyltransferase 1 [Source:HGNC Symbol;Acc:HGNC:5187]
ILMN_1769158	152	ILMN_1769158	ISOC2	6,30634718351695	0,519700659954292	1,28203781079884	-1,34118255470643	0,782704648994933	17,2429640250558	0 .	10 x 13	19 q13	isochorismatase domain containing 2 [Source:HGNC Symbol;Acc:HGNC:26278]
ILMN_1803744	153	ILMN_1803744	VIMP	7,49969880976102	0,475532364129071	1,26483001237581	-1,74808164216629	0,620257426652389	10,8421208233873	0 .	9 x 15	15 q26	VCP-interacting membrane selenoprotein [Source:HGNC Symbol;Acc:HGNC:30396]
ILMN_1759023	154	ILMN_1759023	WFS1	5,61908169922997	0,421998803461895	1,26355272141213	-0,70800950297208	0,749183747429149	15,5085686870502	0 .	11 x 14	4 p16	Wolfram syndrome 1 (wolframin) [Source:HGNC Symbol;Acc:HGNC:12762]
ILMN_2343010	155	ILMN_2343010	BOLA3	8,32762818752471	0,472064502091913	1,2511821644174	-1,18239069456155	0,672641442822984	12,4637655398223	0 .	8 x 13	2 p13	bolA family member 3 [Source:HGNC Symbol;Acc:HGNC:24415]
ILMN_2302716	156	ILMN_2302716	ALDH18A1	6,28174014587213	0,475229430130836	1,24691382822787	-1,09990500908792	0,776504687258096	16,8968449056736	0 .	9 x 13	10 q24	aldehyde dehydrogenase 18 family, member A1 [Source:HGNC Symbol;Acc:HGNC:9722]
ILMN_1687403	157	ILMN_1687403	MRPL40	7,17864533548596	0,479132670267123	1,24406587444036	-1,35496446662279	0,486632954182848	7,63773469965433	5.44897460486027e-13 .	10 x 16	22 q11	mitochondrial ribosomal protein L40 [Source:HGNC Symbol;Acc:HGNC:14491]
ILMN_2392546	158	ILMN_2392546	PAICS	7,93410848994338	0,483948192311091	1,23113807863557	-1,63019697639075	0,752065507484121	15,6455541700025	0 .	8 x 13	4 q12	phosphoribosylaminoimidazole carboxylase, phosphoribosylaminoimidazole succinocarboxamide synthetase [Source:HGNC Symbol;Acc:HGNC:8587]
ILMN_1729198	159	ILMN_1729198		5,87326400849285	0,354511823173025	1,21359081180188	-1,24973280876127	0,424354628666381	6,42571255604132	5.2522752813644e-10 .	13 x 14	2 p11	immunoglobulin kappa variable 1D-8 [Source:HGNC Symbol;Acc:HGNC:5759]
ILMN_1809488	160	ILMN_1809488	SPCS2	10,649591693621	0,297902494176519	1,2025366246948	-0,679809135647313	0,700345931867639	13,4528036196757	0 .	8 x 15	11 q13	signal peptidase complex subunit 2 homolog (S. cerevisiae) [Source:HGNC Symbol;Acc:HGNC:28962]
ILMN_2203463	161	ILMN_2203463	SPATS2	6,38604306678199	0,374911992641441	1,19963755013906	-0,823721001960944	0,814555315651607	19,2533899209317	0 .	11 x 14	12 q13	spermatogenesis associated, serine-rich 2 [Source:HGNC Symbol;Acc:HGNC:18650]
ILMN_1658437	162	ILMN_1658437	SFXN4	7,74753692583191	0,44508256041243	1,18595236523651	-1,76540894948981	0,629473941140104	11,1076859488849	0 .	9 x 12	10 q26	sideroflexin 4 [Source:HGNC Symbol;Acc:HGNC:16088]
ILMN_1680626	163	ILMN_1680626	PDIA6	7,46679799333515	0,441244252975673	1,18504438975958	-1,77958518146673	0,662303013013861	12,1204003838988	0 .	9 x 14	2 p25	protein disulfide isomerase family A, member 6 [Source:HGNC Symbol;Acc:HGNC:30168]
ILMN_1748283	164	ILMN_1748283	PIM2	10,1995557976447	0,586047609859845	1,17564673619737	-1,78707933299737	0,575621079516053	9,65190016680615	0 .	10 x 12	X p11	Pim-2 proto-oncogene, serine/threonine kinase [Source:HGNC Symbol;Acc:HGNC:8987]
ILMN_1663002	165	ILMN_1663002	STOML2	8,98885279632402	0,417891849962743	1,17083328796546	-1,2136013535398	0,773152403635885	16,714904958006	0 .	10 x 13	9 p13	stomatin (EPB72)-like 2 [Source:HGNC Symbol;Acc:HGNC:14559]
ILMN_1786658	166	ILMN_1786658	BOLA3	8,38546905142471	0,461634721922762	1,16816655207003	-1,06070706946681	0,71404148409619	13,9842824467248	0 .	9 x 12	2 p13	bolA family member 3 [Source:HGNC Symbol;Acc:HGNC:24415]
ILMN_1773645	167	ILMN_1773645	IP6K1	6,78467936889523	0,345584023042119	1,16475665396792	-0,933809998105759	0,754227120154196	15,7496598822427	0 .	11 x 15	3 p21	inositol hexakisphosphate kinase 1 [Source:HGNC Symbol;Acc:HGNC:18360]
ILMN_1664449	168	ILMN_1664449	ALG5	7,98126036429817	0,433146512802401	1,1584845062913	-1,00157578912449	0,73830674176216	15,0091564410308	0 .	9 x 13	13 q13	ALG5, dolichyl-phosphate beta-glucosyltransferase [Source:HGNC Symbol;Acc:HGNC:20266]
ILMN_1724376	169	ILMN_1724376	ERLEC1	8,77031263040848	0,334874461354228	1,15156041723363	-0,74144179290848	0,518416308123105	8,31239675075769	9.2148511043888e-15 .	12 x 16	2 p16	endoplasmic reticulum lectin 1 [Source:HGNC Symbol;Acc:HGNC:25222]
ILMN_1715324	170	ILMN_1715324	HSD17B8	6,88574147953756	0,453590078189269	1,14920972571507	-1,2650025291323	0,637116861292247	11,3337802555266	0 .	9 x 12	CHR_HSCHR6_MHC_DBB_CTG1 p21	hydroxysteroid (17-beta) dehydrogenase 8 [Source:HGNC Symbol;Acc:HGNC:3554]
ILMN_1703441	171	ILMN_1703441	ZNF593	7,81872836700465	0,540371419572881	1,14573667401114	-1,5475206401415	0,71447314331308	14,0015465239458	0 .	10 x 13	1 p36	zinc finger protein 593 [Source:HGNC Symbol;Acc:HGNC:30943]
ILMN_1787680	172	ILMN_1787680	VIMP	9,75509977499166	0,402889113764077	1,13328755195571	-0,888478687228503	0,733237641102741	14,7853750552746	0 .	8 x 14	15 q26	VCP-interacting membrane selenoprotein [Source:HGNC Symbol;Acc:HGNC:30396]
ILMN_1752802	173	ILMN_1752802	CLPTM1L	9,29218540217482	0,351272290068704	1,13069475887781	-0,692487840222185	0,728162271267046	14,5666595887097	0 .	11 x 15	5 p15	CLPTM1-like [Source:HGNC Symbol;Acc:HGNC:24308]
ILMN_1707493	174	ILMN_1707493	RCC1	6,8626528835133	0,35847330602668	1,12944189031302	-1,07460521818171	0,499861470383868	7,913304110944	1.0502709812954e-13 .	8 x 16	1 p35	regulator of chromosome condensation 1 [Source:HGNC Symbol;Acc:HGNC:1913]
ILMN_1709326	175	ILMN_1709326	NPIPB3	5,91358221943343	0,310388011670216	1,12907711362446	-0,904038574959751	0,540055636200451	8,79825553905334	4.44089209850063e-16 .	12 x 16	16 p12	nuclear pore complex interacting protein family, member B4 [Source:HGNC Symbol;Acc:HGNC:41985]
ILMN_1748827	176	ILMN_1748827	TMEM238	7,77181237068989	0,485238352394098	1,12754193251011	-1,18811633278462	0,564713048074192	9,38213268467261	0 .	9 x 12	19 q13	transmembrane protein 238 [Source:HGNC Symbol;Acc:HGNC:40042]
ILMN_1757026	177	ILMN_1757026	MANEA	6,45446701072249	0,435295396849802	1,12594154491435	-0,90980662624881	0,621657991979108	10,8819952071092	0 .	8 x 14	6 q16	mannosidase, endo-alpha [Source:HGNC Symbol;Acc:HGNC:21072]
ILMN_1738263	178	ILMN_1738263	PIGU	7,29757773709127	0,452244378925991	1,12433913032451	-1,59882204583338	0,52881100304717	8,54289242407595	2.22044604925031e-15 .	8 x 12	20 q11	phosphatidylinositol glycan anchor biosynthesis, class U [Source:HGNC Symbol;Acc:HGNC:15791]
ILMN_1751753	179	ILMN_1751753	IDH2	7,7221951720833	0,453758948938363	1,11724954217986	-1,25949695526224	0,618071782400161	10,7802312246369	0 .	9 x 15	15 q26	isocitrate dehydrogenase 2 (NADP+), mitochondrial [Source:HGNC Symbol;Acc:HGNC:5383]
ILMN_2076658	180	ILMN_2076658	MRPL1	7,34548025173803	0,3803972113583	1,11673535733039	-0,971540773769609	0,539715777725587	8,79044203688006	4.44089209850063e-16 .	8 x 12	4 q21	mitochondrial ribosomal protein L1 [Source:HGNC Symbol;Acc:HGNC:14275]
ILMN_2146657	181	ILMN_2146657	FAHD2B	6,89665283510529	0,406864724856707	1,08757094382103	-1,1648716182474	0,734605883432005	14,8452417351599	0 .	10 x 13	2 q11	fumarylacetoacetate hydrolase domain containing 2B [Source:HGNC Symbol;Acc:HGNC:25318]
ILMN_1736256	182	ILMN_1736256	CALR	9,18481281410341	0,439543305200145	1,0795858515229	-1,27011607865604	0,61809416886079	10,780863068324	0 .	11 x 13	19 p13	calreticulin [Source:HGNC Symbol;Acc:HGNC:1455]
ILMN_1746252	183	ILMN_1746252	POLD2	8,80717930830305	0,455948513061408	1,076639135718	-1,2148490010662	0,676340397855135	12,589801992076	0 .	9 x 12	7 p13	polymerase (DNA directed), delta 2, accessory subunit [Source:HGNC Symbol;Acc:HGNC:9176]
ILMN_2383484	184	ILMN_2383484	SNORD88B	5,57659153140565	0,388316448317653	1,07129804772066	-1,15454531012144	0,563854509354902	9,36121276073685	0 .	12 x 14	19 q13	small nucleolar RNA, C/D box 88B [Source:HGNC Symbol;Acc:HGNC:32748]
ILMN_1773742	185	ILMN_1773742	DNAJB9	7,66492805462033	0,370063890743483	1,06717949656914	-0,870312783341384	0,512568581835585	8,18496091525426	2.02060590481778e-14 .	11 x 16	7 q31	DnaJ (Hsp40) homolog, subfamily B, member 9 [Source:HGNC Symbol;Acc:HGNC:6968]
ILMN_2206722	186	ILMN_2206722		6,02993813972213	0,336777649652863	1,05860889240418	-0,765513555527399	0,541017333607443	8,82039836561799	4.44089209850063e-16 .	12 x 16	20 q11	fer-1-like family member 4, pseudogene (functional) [Source:HGNC Symbol;Acc:HGNC:15801]
ILMN_1796013	187	ILMN_1796013	PYCR1	6,02025779594476	0,268514387011751	1,04988273502366	-0,622646971792132	0,572624207528243	9,5770375577984	0 .	12 x 16	17 q25	pyrroline-5-carboxylate reductase 1 [Source:HGNC Symbol;Acc:HGNC:9721]
ILMN_1676393	188	ILMN_1676393		8,63778385624723	0,481024404971641	1,04793081066329	-1,4255661362946	0,749998483195543	15,5470914003512	0 .	10 x 13
ILMN_2311537	189	ILMN_2311537		8,08264311503615	0,429551905196729	1,03247704324805	-1,17477842888352	0,622250927096801	10,8989273554142	0 .	8 x 14	4 q13	high mobility group AT-hook 1 pseudogene 2 [Source:HGNC Symbol;Acc:HGNC:13322]
ILMN_1806825	190	ILMN_1806825	CEP128	6,18331006635327	0,378377218599177	1,02689963902041	-1,24451339244801	0,720403750794893	14,2420999426727	0 .	11 x 15	14 q31	centrosomal protein 128kDa [Source:HGNC Symbol;Acc:HGNC:20359]
ILMN_1741422	191	ILMN_1741422	FUT8	6,29188316613255	0,486526831189028	1,02035570262008	-1,68306525772202	0,703620302978283	13,5770888076278	0 .	10 x 13	14 q23	fucosyltransferase 8 (alpha (1,6) fucosyltransferase) [Source:HGNC Symbol;Acc:HGNC:4019]
ILMN_1696846	192	ILMN_1696846		6,54053938854006	0,364851633450704	1,01904203214416	-0,837112546666373	0,547942935502136	8,98131964424363	2.22044604925031e-16 .	12 x 16	2 q13	MIR4435-2 host gene [Source:HGNC Symbol;Acc:HGNC:35163]
ILMN_1727194	193	ILMN_1727194	CALU	7,34175202493512	0,361549632100897	1,01644092369119	-1,12122364755618	0,507840587032537	8,08305844963378	3.75255382323303e-14 .	12 x 16	7 q32	calumenin [Source:HGNC Symbol;Acc:HGNC:1458]
ILMN_3243471	194	ILMN_3243471	CNPY2	8,98208965083922	0,39930192446091	1,0148300237713	-1,09567138921291	0,726735491580014	14,5061035251578	0 .	8 x 13	12 q13	canopy FGF signaling regulator 2 [Source:HGNC Symbol;Acc:HGNC:13529]
ILMN_1733390	195	ILMN_1733390	LARP1B	6,72100504017407	0,444134798115692	1,01290574839435	-1,3827704388846	0,684389938711895	12,8702149968673	0 .	8 x 13	4 q28	La ribonucleoprotein domain family, member 1B [Source:HGNC Symbol;Acc:HGNC:24704]
ILMN_1712975	196	ILMN_1712975	YIF1A	7,58421385849809	0,410475869486578	1,01252908460718	-1,35061385258757	0,657118381136324	11,9529105876493	0 .	9 x 12	11 q13	Yip1 interacting factor homolog A (S. cerevisiae) [Source:HGNC Symbol;Acc:HGNC:16688]
ILMN_3306997	197	ILMN_3306997	METTL1	6,51877601991208	0,390986330851672	1,00694783206161	-1,19758194164892	0,74354385467877	15,2462318674402	0 .	9 x 12	12 q14	methyltransferase like 1 [Source:HGNC Symbol;Acc:HGNC:7030]
ILMN_1771026	198	ILMN_1771026	GARS	9,60732257505277	0,315401962785191	0,99840111921039	-0,716620655484343	0,564180902460626	9,36916069292935	0 .	10 x 17	7 p14	glycyl-tRNA synthetase [Source:HGNC Symbol;Acc:HGNC:4162]
ILMN_1656145	199	ILMN_1656145	GOT1	7,0917943641541	0,506774383889081	0,993794736935377	-1,53681969016463	0,708170171873481	13,7526423308647	0 .	8 x 13	10 q24	glutamic-oxaloacetic transaminase 1, soluble [Source:HGNC Symbol;Acc:HGNC:4432]
ILMN_1801118	200	ILMN_1801118	SNRNP25	7,94242729350681	0,471841061515469	0,989620716808974	-0,955043847012078	0,671334518271229	12,4196444793104	0 .	8 x 14	16 p13	small nuclear ribonucleoprotein 25kDa (U11/U12) [Source:HGNC Symbol;Acc:HGNC:14161]
ILMN_2109156	201	ILMN_2109156		8,95943817397657	0,443598771117361	0,975137678023433	-1,04937006100288	0,713711186035952	13,9710942586916	0 .	8 x 13	22 q11	Small nucleolar RNA SNORA77 [Source:RFAM;Acc:RF00599]
ILMN_2214355	202	ILMN_2214355	RAB30	5,97484066462476	0,310139690360234	0,970675374017334	-0,739727650198446	0,713742448668217	13,9723417027496	0 .	12 x 14	11 q14	RAB30, member RAS oncogene family [Source:HGNC Symbol;Acc:HGNC:9770]
ILMN_1727840	203	ILMN_1727840	SLC35B1	9,30280258791404	0,271692331247315	0,962605326817533	-0,664999244508779	0,681155638045565	12,7565121988168	0 .	9 x 16	17 q21	solute carrier family 35, member B1 [Source:HGNC Symbol;Acc:HGNC:20798]
ILMN_3234920	204	ILMN_3234920	NPIPB15	6,22841300109482	0,334186676042589	0,959722973784126	-0,848030612852716	0,513533203014917	8,20587458488861	1.77635683940025e-14 .	12 x 12	16 q23	nuclear pore complex interacting protein family, member B15 [Source:HGNC Symbol;Acc:HGNC:34409]
ILMN_3306482	205	ILMN_3306482		6,51454484301859	0,348197170542672	0,956847610612993	-0,95776809492385	0,658725117182097	12,004491665632	0 .	8 x 14	1 q24	glycine cleavage system protein H pseudogene 5 [Source:HGNC Symbol;Acc:HGNC:44195]
ILMN_1872759	206	ILMN_1872759		5,90730873477089	0,306893837872319	0,947756712823849	-1,26804682008668	0,535473146247028	8,69340865837427	8.88178419700125e-16 .	13 x 14	1 p32	long intergenic non-protein coding RNA 1358 [Source:HGNC Symbol;Acc:HGNC:50589]
ILMN_1685413	207	ILMN_1685413	ALG8	7,61273468813698	0,325649128878292	0,934146879057759	-0,964204954779087	0,651536811988084	11,7759323249168	0 .	8 x 13	11 q14	ALG8, alpha-1,3-glucosyltransferase [Source:HGNC Symbol;Acc:HGNC:23161]
ILMN_2041577	208	ILMN_2041577	SLC52A2	7,91604245412501	0,348695888328201	0,927515898522357	-0,948556880219751	0,601323618078476	10,3189944245649	0 .	8 x 12	8 q24	solute carrier family 52 (riboflavin transporter), member 2 [Source:HGNC Symbol;Acc:HGNC:30224]
ILMN_1749930	209	ILMN_1749930	NDC1	6,39339665373443	0,302607161610708	0,924834902633986	-0,728256617239696	0,540842041708794	8,81635867848567	4.44089209850063e-16 .	10 x 17	1 p32	NDC1 transmembrane nucleoporin [Source:HGNC Symbol;Acc:HGNC:25525]
ILMN_2215545	210	ILMN_2215545	CMSS1	6,92701433622468	0,333833247491687	0,918569382396371	-1,16976520435626	0,462182044599709	7,14617458720448	9.5554675283438e-12 .	13 x 13	3 q12	cms1 ribosomal small subunit homolog (yeast) [Source:HGNC Symbol;Acc:HGNC:28666]
ILMN_1804851	211	ILMN_1804851		7,54359338771632	0,385158570772759	0,907055914083683	-1,08928464280579	0,722496525325129	14,328518788081	0 .	9 x 12	7 p11	28S ribosomal protein S17, mitochondrial; HCG1984214, isoform CRA_a [Source:UniProtKB/TrEMBL;Acc:I3L0E3]
ILMN_3207933	212	ILMN_3207933		7,06718525634645	0,411243011650226	0,901641639758812	-1,44920142131488	0,623691159189054	10,9401830553377	0 .	8 x 12	1 q31
ILMN_1743635	213	ILMN_1743635	ALG14	6,42995023737022	0,305105706973176	0,900473985503466	-0,803026146207069	0,53938513589324	8,78284624968099	4.44089209850063e-16 .	8 x 16	1 p21	ALG14, UDP-N-acetylglucosaminyltransferase subunit [Source:HGNC Symbol;Acc:HGNC:28287]
ILMN_2110252	214	ILMN_2110252	NPM3	7,32822085955355	0,342972562807928	0,897597950251716	-0,922889722690386	0,601803049942072	10,3318902982799	0 .	12 x 13	10 q24	nucleophosmin/nucleoplasmin 3 [Source:HGNC Symbol;Acc:HGNC:7931]
ILMN_1693620	215	ILMN_1693620	PGM3	6,48742893039028	0,275844942820428	0,89098947380446	-0,604239448490276	0,5577187139313	9,21298451653809	0 .	8 x 16	6 q14	phosphoglucomutase 3 [Source:HGNC Symbol;Acc:HGNC:8907]
ILMN_1912827	216	ILMN_1912827		6,06057899286576	0,305947056925482	0,888002721807926	-0,687253170928921	0,575962391883855	9,66046293264779	0 .	12 x 16
ILMN_1768181	217	ILMN_1768181	TOR3A	7,63571338894288	0,371932020466558	0,869791509493965	-0,922972407069198	0,363743578673971	5,35416574689515	1.24414957780594e-07 .	13 x 14	1 q25	torsin family 3, member A [Source:HGNC Symbol;Acc:HGNC:11997]
ILMN_1748819	218	ILMN_1748819	MRPL22	9,09202742425742	0,289227248522578	0,854682652405737	-0,644389467578479	0,621949125418336	10,8903051399915	0 .	9 x 16	5 q33	mitochondrial ribosomal protein L22 [Source:HGNC Symbol;Acc:HGNC:14480]
ILMN_1740737	219	ILMN_1740737	DCPS	7,22531908596922	0,297881788464312	0,854122453214988	-0,701490067479754	0,691193895150143	13,1141207586647	0 .	11 x 16	11 q24	decapping enzyme, scavenger [Source:HGNC Symbol;Acc:HGNC:29812]
ILMN_1784364	220	ILMN_1784364	STARD5	6,44980304927939	0,289117272099198	0,85152570367324	-0,70590852202676	0,64175394700324	11,4736799503187	0 .	12 x 16	15 q25	StAR-related lipid transfer (START) domain containing 5 [Source:HGNC Symbol;Acc:HGNC:18065]
ILMN_1709817	221	ILMN_1709817	SLC35A5	9,4170028090659	0,390055521658639	0,851476306539361	-0,965077294086953	0,464356844923791	7,18901741732095	7.47413242407902e-12 .	12 x 16	3 q13	solute carrier family 35, member A5 [Source:HGNC Symbol;Acc:HGNC:20792]
ILMN_1746029	222	ILMN_1746029	SPATS2	6,30516436158452	0,273441201090559	0,8346097485418	-0,650789391268726	0,707801523732504	13,7382921025542	0 .	12 x 15	12 q13	spermatogenesis associated, serine-rich 2 [Source:HGNC Symbol;Acc:HGNC:18650]
ILMN_1674302	223	ILMN_1674302	PPAT	6,61012510649518	0,365857256200808	0,833733517362715	-0,932369018474124	0,644088252905557	11,5449107188407	0 .	8 x 12	4 q12	phosphoribosyl pyrophosphate amidotransferase [Source:HGNC Symbol;Acc:HGNC:9238]
ILMN_2414399	224	ILMN_2414399	NME1	5,73002520717125	0,271876907765997	0,827114225302436	-0,661841536734406	0,575230172636223	9,64210245283761	0 .	13 x 14	17 q21	NME/NM23 nucleoside diphosphate kinase 1 [Source:HGNC Symbol;Acc:HGNC:7849]
ILMN_2384785	225	ILMN_2384785	CCNE1	5,9623671358105	0,304680408747011	0,817401806826346	-1,08921837770524	0,545047021467402	8,91371590779823	2.22044604925031e-16 .	12 x 16	19 q12	cyclin E1 [Source:HGNC Symbol;Acc:HGNC:1589]
ILMN_1797933	226	ILMN_1797933	MRPL17	8,41379165029812	0,344337683179411	0,755260758375574	-0,990106238108642	0,603101560592908	10,3669060509751	0 .	8 x 12	11 p15	mitochondrial ribosomal protein L17 [Source:HGNC Symbol;Acc:HGNC:14053]
ILMN_1813389	227	ILMN_1813389	MRPS7	7,78761785087039	0,35684712782274	0,745746301987513	-1,32323610261776	0,624048136927349	10,9504368776786	0 .	8 x 12	17 q25	mitochondrial ribosomal protein S7 [Source:HGNC Symbol;Acc:HGNC:14499]
ILMN_1738093	228	ILMN_1738093	RNFT2	6,30284185730787	0,284045036188424	0,701446403450029	-0,653226281028922	0,517106799316039	8,28372266102853	1.0991207943789e-14 .	13 x 13	12 q24	ring finger protein, transmembrane 2 [Source:HGNC Symbol;Acc:HGNC:25905]

## Sheet: Module D
	Rank	ID	Symbol	mean expression	SD	max delta e	min delta e	correlation	->t.score	->p.value	Metagene	Chromosome	Description
ILMN_2058782	1	ILMN_2058782	IFI27	7,54972667365019	2,16403680009535	7,14343631729717	-2,80294831907125	0,613623559334179	10,6555168053832	0 .	4 x 33	14 q32	interferon, alpha-inducible protein 27 [Source:HGNC Symbol;Acc:HGNC:5397]
ILMN_1723912	2	ILMN_1723912	IFI44L	8,45404608220255	2,16852923286317	5,3541541302185	-3,33675124403412	0,914498966559897	30,9919493441048	0 .	4 x 33	1 p31	interferon-induced protein 44-like [Source:HGNC Symbol;Acc:HGNC:17817]
ILMN_1663347	3	ILMN_1663347	OTOF	6,26102140880332	1,12658621030757	5,14079442282825	-1,07495117315595	0,583677292742651	9,85605976294912	0 .	4 x 33	2 p23	otoferlin [Source:HGNC Symbol;Acc:HGNC:8515]
ILMN_2054019	4	ILMN_2054019	ISG15	9,6022764895731	1,67621385786613	4,80903118721638	-4,20685707616784	0,901659778465077	28,5883848586045	0 .	4 x 33	1 p36	ISG15 ubiquitin-like modifier [Source:HGNC Symbol;Acc:HGNC:4053]
ILMN_1657871	5	ILMN_1657871	RSAD2	7,78333270533008	1,67228355051194	4,80517126977518	-1,94082212318798	0,905130615203453	29,1920610874039	0 .	4 x 33	2 p25	radical S-adenosyl methionine domain containing 2 [Source:HGNC Symbol;Acc:HGNC:30908]
ILMN_1670305	6	ILMN_1670305	SERPING1	7,07520538572274	1,28567762244096	4,70521549080357	-2,20205662761748	0,83582013631202	20,8745318547329	0 .	4 x 33	11 q12	serpin peptidase inhibitor, clade G (C1 inhibitor), member 1 [Source:HGNC Symbol;Acc:HGNC:1228]
ILMN_1664543	7	ILMN_1664543	IFIT3	7,9990873508154	1,68153328877464	4,63907194971091	-2,47295855162593	0,912100970284978	30,5052361174506	0 .	4 x 33	10 q23	interferon-induced protein with tetratricopeptide repeats 3 [Source:HGNC Symbol;Acc:HGNC:5411]
ILMN_1707695	8	ILMN_1707695	IFIT1	9,85646020048687	2,13152852372192	4,42310594377629	-4,10525487031319	0,89147293792759	26,9785124307303	0 .	4 x 33	10 q23	interferon-induced protein with tetratricopeptide repeats 1 [Source:HGNC Symbol;Acc:HGNC:5407]
ILMN_1776157	9	ILMN_1776157	2004-09-01	7,42472216810529	0,827231716760956	4,37094591615787	-1,5462478483895	0,590364898722842	10,0288810338135	0 .	5 x 32	17 q22	septin 4 [Source:HGNC Symbol;Acc:HGNC:9165]
ILMN_2239754	10	ILMN_2239754	IFIT3	8,88717860213388	1,50236615895449	4,15513613786613	-2,98967533923915	0,798459502363447	18,1844564308256	0 .	4 x 33	10 q23	interferon-induced protein with tetratricopeptide repeats 3 [Source:HGNC Symbol;Acc:HGNC:5411]
ILMN_1653466	11	ILMN_1653466	HES4	7,71744255179338	1,00422008244795	4,04922537552241	-1,76558559638285	0,626353017714216	11,0169137477142	0 .	4 x 33	1 p36	hes family bHLH transcription factor 4 [Source:HGNC Symbol;Acc:HGNC:24149]
ILMN_1701789	12	ILMN_1701789	IFIT3	9,93081576391205	1,78477811822228	4,02828146293006	-4,02409026886468	0,908584930830765	29,8249560853292	0 .	4 x 33	10 q23	interferon-induced protein with tetratricopeptide repeats 3 [Source:HGNC Symbol;Acc:HGNC:5411]
ILMN_1729749	13	ILMN_1729749	HERC5	10,1975258302319	1,55328142516585	4,00866602797858	-2,76526907126878	0,914028929843439	30,8950178980031	0 .	4 x 33	4 q22	HECT and RLD domain containing E3 ubiquitin protein ligase 5 [Source:HGNC Symbol;Acc:HGNC:24368]
ILMN_2347798	14	ILMN_2347798	IFI6	9,41152932314274	1,59113546689843	3,99315230648885	-2,39876684695327	0,884626407049312	26,0119541113389	0 .	4 x 33	1 p35	interferon, alpha-inducible protein 6 [Source:HGNC Symbol;Acc:HGNC:4054]
ILMN_1771385	15	ILMN_1771385	GBP4	8,3128093629992	1,09932900456203	3,92205209631659	-2,22329558902025	0,796736584212536	18,0768131450677	0 .	4 x 33	1 p22	guanylate binding protein 4 [Source:HGNC Symbol;Acc:HGNC:20480]
ILMN_2114568	16	ILMN_2114568	GBP5	9,72158822095418	1,22354473274375	3,92178445509843	-2,84978134489102	0,764366887057726	16,2542965836969	0 .	4 x 33	1 p22	guanylate binding protein 5 [Source:HGNC Symbol;Acc:HGNC:19895]
ILMN_1701114	17	ILMN_1701114	GBP1	8,90936784974745	1,35124012988109	3,89725022856834	-2,73886579049482	0,880224769112016	25,4322109218831	0 .	4 x 33	1 p22	guanylate binding protein 1, interferon-inducible [Source:HGNC Symbol;Acc:HGNC:4182]
ILMN_1760062	18	ILMN_1760062	IFI44	9,68616221439352	1,63154302156566	3,88612881839597	-3,20844166905668	0,913062399257308	30,6980641933068	0 .	4 x 33	1 p31	interferon-induced protein 44 [Source:HGNC Symbol;Acc:HGNC:16938]
ILMN_1835092	19	ILMN_1835092	IFI44L	6,82771864307211	1,08772574771007	3,87182141340158	-1,42314317375632	0,870331561120241	24,2318858807716	0 .	4 x 33	1 p31	interferon-induced protein 44-like [Source:HGNC Symbol;Acc:HGNC:17817]
ILMN_1745397	20	ILMN_1745397	OAS3	7,9638247967654	1,53962475757666	3,78366121786617	-2,34053520638119	0,920039963178625	32,1954122022099	0 .	4 x 33	12 q24	2'-5'-oligoadenylate synthetase 3, 100kDa [Source:HGNC Symbol;Acc:HGNC:8088]
ILMN_2148785	21	ILMN_2148785	GBP1	9,83916656915684	1,37830293967205	3,72567487489579	-3,28883650475158	0,881865919451051	25,6448133478303	0 .	4 x 33	1 p22	guanylate binding protein 1, interferon-inducible [Source:HGNC Symbol;Acc:HGNC:4182]
ILMN_1674063	22	ILMN_1674063	OAS2	9,89529750204313	1,36460232696723	3,7083053170095	-2,88253502585366	0,882184916605967	25,6866199909866	0 .	4 x 33	12 q24	2'-5'-oligoadenylate synthetase 2, 69/71kDa [Source:HGNC Symbol;Acc:HGNC:8087]
ILMN_1791759	23	ILMN_1791759	CXCL10	6,39188732895878	0,780561608400492	3,6866964130728	-1,36606450730615	0,674715773049305	12,5342320250092	0 .	4 x 33	4 q21	chemokine (C-X-C motif) ligand 10 [Source:HGNC Symbol;Acc:HGNC:10637]
ILMN_1687768	24	ILMN_1687768	NCOA7	9,09241183121078	0,648656211812382	3,64848297489449	-1,05746062595814	0,523272977441846	8,41944527536744	4.77395900588817e-15 .	5 x 35	6 q22	nuclear receptor coactivator 7 [Source:HGNC Symbol;Acc:HGNC:21081]
ILMN_2370573	25	ILMN_2370573	XAF1	8,61023765780291	1,29549816815325	3,5507053120392	-2,50496320320817	0,797557396783076	18,1279432066143	0 .	4 x 33	17 p13	XIAP associated factor 1 [Source:HGNC Symbol;Acc:HGNC:30932]
ILMN_1695404	26	ILMN_1695404	LY6E	10,2816238875007	1,52443601747669	3,52222039492036	-2,67564477425859	0,852233254197929	22,3357843510283	0 .	4 x 33	8 q24	lymphocyte antigen 6 complex, locus E [Source:HGNC Symbol;Acc:HGNC:6727]
ILMN_2410826	27	ILMN_2410826	OAS1	8,12924301795698	1,32209818868334	3,50795430662196	-2,93387634719909	0,852104091514493	22,3234235813043	0 .	4 x 33	12 q24	2'-5'-oligoadenylate synthetase 1, 40/46kDa [Source:HGNC Symbol;Acc:HGNC:8086]
ILMN_1774733	28	ILMN_1774733	SOCS1	6,73484466297512	0,598443477763007	3,50217824775646	-1,37918882442776	0,405557622680395	6,08348280255562	3.2237651437228e-09 .	6 x 31	16 p13	suppressor of cytokine signaling 1 [Source:HGNC Symbol;Acc:HGNC:19383]
ILMN_2248970	29	ILMN_2248970	OAS2	6,56010400696773	0,93590951378272	3,49531060593753	-1,60317827401509	0,824798936581765	20,0009736845329	0 .	4 x 33	12 q24	2'-5'-oligoadenylate synthetase 2, 69/71kDa [Source:HGNC Symbol;Acc:HGNC:8087]
ILMN_2342835	30	ILMN_2342835	P2RY14	6,55377533454756	0,921063205308832	3,49353255623665	-1,63656487094756	0,556922464392551	9,19391115426093	0 .	3 x 33	3 q25	purinergic receptor P2Y, G-protein coupled, 14 [Source:HGNC Symbol;Acc:HGNC:16442]
ILMN_1683678	31	ILMN_1683678	SPATS2L	6,81305287223524	0,790907516402726	3,48129708901213	-1,11893293399313	0,760636410275609	16,0654224833307	0 .	4 x 33	2 q33	spermatogenesis associated, serine-rich 2-like [Source:HGNC Symbol;Acc:HGNC:24574]
ILMN_1733811	32	ILMN_1733811	JUP	6,56180867964734	1,07516160774025	3,47338151122109	-1,83065936273681	0,424708804119819	6,43225525784311	5.07024422446989e-10 .	4 x 32	17 q21	junction plakoglobin [Source:HGNC Symbol;Acc:HGNC:6207]
ILMN_1658247	33	ILMN_1658247	OAS1	7,87291319211316	0,988771967877355	3,46434698678158	-1,60619913257105	0,689047016282236	13,0364561307784	0 .	4 x 33	12 q24	2'-5'-oligoadenylate synthetase 1, 40/46kDa [Source:HGNC Symbol;Acc:HGNC:8086]
ILMN_1727271	34	ILMN_1727271	WARS	9,57826381185778	0,748811649439044	3,45478912793169	-1,63895626514199	0,539375982290665	8,7826360468382	4.44089209850063e-16 .	5 x 32	14 q32	tryptophanyl-tRNA synthetase [Source:HGNC Symbol;Acc:HGNC:12729]
ILMN_1662358	35	ILMN_1662358	MX1	11,2248044890323	1,50466716565055	3,43379641196769	-3,92236665835335	0,860595565397113	23,1693442876878	0 .	4 x 33	21 q22	MX dynamin-like GTPase 1 [Source:HGNC Symbol;Acc:HGNC:7532]
ILMN_1810289	36	ILMN_1810289	MYOF	7,24668679030645	0,824030202939471	3,42187782669355	-1,70229800479066	0,457075018071558	7,04620932576947	1.68982605686097e-11 .	3 x 35	10 q23	myoferlin [Source:HGNC Symbol;Acc:HGNC:3656]
ILMN_2388547	37	ILMN_2388547	EPSTI1	9,9347743789551	1,81189464193348	3,42171995946596	-3,8190856237551	0,90633240679831	29,4084704753773	0 .	4 x 33	13 q14	epithelial stromal interaction 1 (breast) [Source:HGNC Symbol;Acc:HGNC:16465]
ILMN_2402172	38	ILMN_2402172	2004-09-01	6,05786561199191	0,545278326920871	3,39517676200809	-1,08718448957086	0,448360652162546	6,87765583943717	4.37494485083789e-11 .	5 x 31	17 q22	septin 4 [Source:HGNC Symbol;Acc:HGNC:9165]
ILMN_1690241	39	ILMN_1690241	BATF2	6,45036646440053	0,858897224237011	3,38774074577316	-1,28510278346369	0,777236751863153	16,9370527113561	0 .	4 x 33	11 q13	basic leucine zipper transcription factor, ATF-like 2 [Source:HGNC Symbol;Acc:HGNC:25163]
ILMN_3302919	40	ILMN_3302919	MYOF	6,9084266863182	0,721759446124579	3,35436198196075	-1,34226087562873	0,450160183294123	6,91225772018503	3.60259599929691e-11 .	3 x 35	10 q23	myoferlin [Source:HGNC Symbol;Acc:HGNC:3656]
ILMN_1782487	41	ILMN_1782487	GBP1P1	6,83763053577767	0,859303204830494	3,34885121952758	-1,49694140095136	0,806101177488957	18,6771177330872	0 .	4 x 33	1 p22	guanylate binding protein 1, interferon-inducible pseudogene 1 [Source:HGNC Symbol;Acc:HGNC:39561]
ILMN_1765332	42	ILMN_1765332		8,33572464660562	1,13529943001884	3,31849232971017	-2,45174730591089	0,528209884075745	8,52942052851478	2.44249065417534e-15 .	4 x 32	11 q12	RNA, 7SL, cytoplasmic 605, pseudogene [Source:HGNC Symbol;Acc:HGNC:46621]
ILMN_1783621	43	ILMN_1783621	CMPK2	6,35060396523764	0,81562089111198	3,31823330462551	-0,981881354095538	0,82568418141639	20,0683498231283	0 .	4 x 33	2 p25	cytidine monophosphate (UMP-CMP) kinase 2, mitochondrial [Source:HGNC Symbol;Acc:HGNC:27015]
ILMN_2173975	44	ILMN_2173975	RTP4	6,9834124857656	1,05394124216587	3,29245417960809	-1,94047580771296	0,943160187506787	38,9120189311248	0 .	4 x 33	3 q27	receptor (chemosensory) transporter protein 4 [Source:HGNC Symbol;Acc:HGNC:23992]
ILMN_1742618	45	ILMN_1742618	XAF1	9,5902021918359	1,47486344343693	3,28272648295356	-2,87909543654643	0,924199453743697	33,1805377999119	0 .	4 x 33	17 p13	XIAP associated factor 1 [Source:HGNC Symbol;Acc:HGNC:30932]
ILMN_1687384	46	ILMN_1687384	IFI6	11,055306025252	1,14754569600604	3,26724892837955	-4,20606787198886	0,3860919636362	5,73881209065448	1.88161128900077e-08 .	6 x 32	1 p35	interferon, alpha-inducible protein 6 [Source:HGNC Symbol;Acc:HGNC:4054]
ILMN_1672606	47	ILMN_1672606	OAS1	5,59868406608385	0,843783281796132	3,21469296410562	-2,81914722773648	0,678311124146806	12,6576652505279	0 .	4 x 33	12 q24	2'-5'-oligoadenylate synthetase 1, 40/46kDa [Source:HGNC Symbol;Acc:HGNC:8086]
ILMN_1736729	48	ILMN_1736729	OAS2	6,41042196759826	0,931119971768587	3,21436912258596	-1,41376375364036	0,837888368453322	21,0473989571755	0 .	4 x 33	12 q24	2'-5'-oligoadenylate synthetase 2, 69/71kDa [Source:HGNC Symbol;Acc:HGNC:8087]
ILMN_1699331	49	ILMN_1699331		6,3124774215415	0,753176165971868	3,19828456607956	-0,855225911636234	0,7761794454569	16,8790367459179	0 .	4 x 33
ILMN_2337655	50	ILMN_2337655	WARS	10,5086801316163	0,730586575620009	3,19582992012053	-1,56663731352684	0,51593810196841	8,25819896675107	1.28785870856518e-14 .	5 x 32	14 q32	tryptophanyl-tRNA synthetase [Source:HGNC Symbol;Acc:HGNC:12729]
ILMN_1678422	51	ILMN_1678422	DHX58	7,2044048068497	0,947497623728223	3,15354291508188	-1,61964782430233	0,86618620685065	23,7663374912064	0 .	4 x 33	17 q21	DEXH (Asp-Glu-X-His) box polypeptide 58 [Source:HGNC Symbol;Acc:HGNC:29517]
ILMN_1675640	52	ILMN_1675640	OAS1	8,49216523059521	1,18355488728559	3,08228023877322	-2,2249881563531	0,877755263452929	25,1198931965664	0 .	4 x 33	12 q24	2'-5'-oligoadenylate synthetase 1, 40/46kDa [Source:HGNC Symbol;Acc:HGNC:8086]
ILMN_1674811	53	ILMN_1674811	OASL	9,11925596370659	1,19630952212417	3,05523500387235	-3,37629862718554	0,768803414648967	16,4840429141262	0 .	4 x 33	12 q24	2'-5'-oligoadenylate synthetase-like [Source:HGNC Symbol;Acc:HGNC:8090]
ILMN_3240420	54	ILMN_3240420	USP18	5,87642045579917	0,600172291029264	3,0099991178061	-1,18651687408338	0,703562492292244	13,5748797721698	0 .	4 x 33	22 q11	ubiquitin specific peptidase 18 [Source:HGNC Symbol;Acc:HGNC:12616]
ILMN_1686664	55	ILMN_1686664		9,89252252874862	0,915709246714089	3,00934051583033	-2,20941218553283	0,750611456954708	15,576180864355	0 .	4 x 33
ILMN_1696654	56	ILMN_1696654	IFIT5	7,06384313772393	0,884870224134087	2,99834259279185	-1,80839666987656	0,90604501699134	29,356360676477	0 .	4 x 33	10 q23	interferon-induced protein with tetratricopeptide repeats 5 [Source:HGNC Symbol;Acc:HGNC:13328]
ILMN_1807423	57	ILMN_1807423	IGF2BP3	6,80497775256526	0,671712248907426	2,98254194877158	-1,43761619382316	0,45867021169789	7,07733805207328	1.41562317423904e-11 .	5 x 35	7 p15	insulin-like growth factor 2 mRNA binding protein 3 [Source:HGNC Symbol;Acc:HGNC:28868]
ILMN_1756953	58	ILMN_1756953	GBP6	6,23213785925651	0,63880808515382	2,97263114221717	-1,20631503760387	0,559353818039832	9,25226773900138	0 .	4 x 31	1 p22	guanylate binding protein family, member 6 [Source:HGNC Symbol;Acc:HGNC:25395]
ILMN_1683792	59	ILMN_1683792	LAP3	9,07735431268368	0,898734881987997	2,96959191700053	-2,09455018533106	0,804741234821878	18,5875624152699	0 .	4 x 33	4 p15	leucine aminopeptidase 3 [Source:HGNC Symbol;Acc:HGNC:18449]
ILMN_1671482	60	ILMN_1671482	GALM	7,89419957350324	0,695712941915068	2,92395976986518	-1,57722933754008	0,565916133771038	9,41152344564217	0 .	4 x 32	2 p22	galactose mutarotase (aldose 1-epimerase) [Source:HGNC Symbol;Acc:HGNC:24063]
ILMN_1718558	61	ILMN_1718558	PARP12	9,13816496580283	0,897152953507435	2,89673404677612	-1,67926413666072	0,823632970815928	19,9129329145978	0 .	4 x 33	7 q34	poly (ADP-ribose) polymerase family, member 12 [Source:HGNC Symbol;Acc:HGNC:21919]
ILMN_3295494	62	ILMN_3295494		7,25274708288684	0,803584411597318	2,87492515492895	-1,65240717443421	0,787096443278227	17,4961067951605	0 .	4 x 33	6 p21	leucine aminopeptidase 3 pseudogene 2 [Source:HGNC Symbol;Acc:HGNC:42365]
ILMN_1772964	63	ILMN_1772964	CCL8	5,63224084930845	0,474907202196096	2,85299767444944	-0,877728803603182	0,392896302851972	5,85822482817489	1.02876875907043e-08 .	3 x 30	17 q12	chemokine (C-C motif) ligand 8 [Source:HGNC Symbol;Acc:HGNC:10635]
ILMN_1795181	64	ILMN_1795181	DDX60	7,59902896081648	1,07660450274321	2,84478891060457	-1,66580075472174	0,91456348110552	31,005313197289	0 .	4 x 33	4 q32	DEAD (Asp-Glu-Ala-Asp) box polypeptide 60 [Source:HGNC Symbol;Acc:HGNC:25942]
ILMN_1798181	65	ILMN_1798181	IRF7	10,827250675384	0,765303757602764	2,8330220229318	-1,34664398286819	0,835934691119849	20,8840285877569	0 .	4 x 33	11 p15	interferon regulatory factor 7 [Source:HGNC Symbol;Acc:HGNC:6122]
ILMN_1745374	66	ILMN_1745374	IFI35	9,63684258663064	0,800593611292987	2,8127434201062	-1,32658811532538	0,79630200502281	18,0498534210957	0 .	4 x 33	17 q21	interferon-induced protein 35 [Source:HGNC Symbol;Acc:HGNC:5399]
ILMN_1809467	67	ILMN_1809467	VAMP5	9,79528575474673	0,640303778758253	2,80744137188485	-1,5295662098941	0,59663692326308	10,1938419635241	0 .	5 x 33	2 p11	vesicle-associated membrane protein 5 [Source:HGNC Symbol;Acc:HGNC:12646]
ILMN_1859584	68	ILMN_1859584		7,31948079254557	0,749110245861913	2,7845915487018	-1,27249942675609	0,606285488192863	10,4533145444196	0 .	4 x 32	12 q12
ILMN_1654639	69	ILMN_1654639	HERC6	7,65271403937443	0,752030618482085	2,77370214273083	-1,43098800723232	0,850806420627273	22,2000584475358	0 .	4 x 33	4 q22	HECT and RLD domain containing E3 ubiquitin protein ligase family member 6 [Source:HGNC Symbol;Acc:HGNC:26072]
ILMN_2370976	70	ILMN_2370976	MYOF	5,91664897460064	0,52346140242038	2,73262146529937	-1,02328222279011	0,434961867667249	6,62324850868496	1.79392167787285e-10 .	4 x 36	10 q23	myoferlin [Source:HGNC Symbol;Acc:HGNC:3656]
ILMN_1739428	71	ILMN_1739428	IFIT2	11,8666779731742	1,3160723899295	2,73219429540471	-4,18389164281634	0,870736817984107	24,2785119494797	0 .	4 x 33	10 q23	interferon-induced protein with tetratricopeptide repeats 2 [Source:HGNC Symbol;Acc:HGNC:5409]
ILMN_1725700	72	ILMN_1725700	MOV10	7,33234826964011	0,659477220562923	2,7260289964862	-1,1690864756138	0,761666760767658	16,1172053795375	0 .	4 x 32	1 p13	Mov10 RISC complex RNA helicase [Source:HGNC Symbol;Acc:HGNC:7200]
ILMN_1707979	73	ILMN_1707979	CARD17	7,18862937864332	0,732589376745852	2,71649776126194	-1,12171587190648	0,646851014832854	11,6299286763147	0 .	4 x 33	11 q22	caspase recruitment domain family, member 17 [Source:HGNC Symbol;Acc:HGNC:33827]
ILMN_1709333	74	ILMN_1709333	OAS2	5,87554893920576	0,666321867865287	2,69978339097845	-1,2864108487426	0,779458509772065	17,0601498636194	0 .	4 x 33	12 q24	2'-5'-oligoadenylate synthetase 2, 69/71kDa [Source:HGNC Symbol;Acc:HGNC:8087]
ILMN_1751120	75	ILMN_1751120	HIST1H4H	8,60799353056579	0,943195221621697	2,69474221475	-2,81825665937631	0,45271089412651	6,96148468176904	2.7302160532372e-11 .	3 x 33	6 p22	histone cluster 1, H4h [Source:HGNC Symbol;Acc:HGNC:4788]
ILMN_1701621	76	ILMN_1701621	SCO2	9,91295291283994	0,855271309271354	2,68012023679164	-1,85423591689257	0,753118835610606	15,6961368918046	0 .	4 x 32	22 q13	SCO2 cytochrome c oxidase assembly protein [Source:HGNC Symbol;Acc:HGNC:10604]
ILMN_3238525	77	ILMN_3238525	CARD17	6,68049402819745	0,771160962290468	2,6494745478815	-1,23600609820798	0,645409230388555	11,5854636543206	0 .	4 x 32	11 q22	caspase recruitment domain family, member 17 [Source:HGNC Symbol;Acc:HGNC:33827]
ILMN_1765994	78	ILMN_1765994	ZBP1	9,83296274258554	0,9855936110106	2,63760226857236	-3,00400917956449	0,822936720417179	19,8607350366986	0 .	4 x 33	20 q13	Z-DNA binding protein 1 [Source:HGNC Symbol;Acc:HGNC:16176]
ILMN_1701455	79	ILMN_1701455	FBXO6	8,62161466519379	0,806970723879934	2,63154537259568	-1,67079856170958	0,706689310656368	13,6951334138283	0 .	4 x 33	1 p36	F-box protein 6 [Source:HGNC Symbol;Acc:HGNC:13585]
ILMN_1724333	80	ILMN_1724333	TOR1B	8,54404606071219	0,546847608053914	2,6170518236036	-0,903858143359559	0,62732322782268	11,0450381085417	0 .	5 x 34	9 q34	torsin family 1, member B (torsin B) [Source:HGNC Symbol;Acc:HGNC:11995]
ILMN_2349061	81	ILMN_2349061	IRF7	8,85311999969756	0,786468158200163	2,60244855298665	-1,66829789128178	0,805121013592826	18,6124875155112	0 .	4 x 33	11 p15	interferon regulatory factor 7 [Source:HGNC Symbol;Acc:HGNC:6122]
ILMN_1761793	82	ILMN_1761793	APOL1	5,7291105604654	0,527482197600705	2,6010229519346	-0,952806963465403	0,565035439229047	9,38999989425103	0 .	5 x 31	22 q12	apolipoprotein L, 1 [Source:HGNC Symbol;Acc:HGNC:618]
ILMN_1691156	83	ILMN_1691156	MT1A	9,5737708860569	0,791221062796503	2,59897245115362	-2,12015075807795	0,691945521863976	13,1414678457896	0 .	4 x 33	16 q13	metallothionein 1A [Source:HGNC Symbol;Acc:HGNC:7393]
ILMN_1681721	84	ILMN_1681721	OASL	6,97576984569249	0,773887743863596	2,55719362107066	-1,29634991809249	0,789247846291644	17,6226439918183	0 .	4 x 33	12 q24	2'-5'-oligoadenylate synthetase-like [Source:HGNC Symbol;Acc:HGNC:8090]
ILMN_2170814	85	ILMN_2170814	LAMP3	5,99702566026967	0,554561569562714	2,5390914309777	-1,07015671593809	0,71663296569828	14,0884209727883	0 .	4 x 32	3 q27	lysosomal-associated membrane protein 3 [Source:HGNC Symbol;Acc:HGNC:14582]
ILMN_1779252	86	ILMN_1779252	TRIM22	10,1458607154371	1,0612160930432	2,52813636751031	-4,5427787099739	0,688877422372388	13,0303489668902	0 .	4 x 34	11 p15	tripartite motif containing 22 [Source:HGNC Symbol;Acc:HGNC:16379]
ILMN_1690105	87	ILMN_1690105	STAT1	9,92295202486321	0,909223617084467	2,50369166418942	-2,69689157874742	0,838600919664416	21,1076553634773	0 .	4 x 33	2 q32	signal transducer and activator of transcription 1, 91kDa [Source:HGNC Symbol;Acc:HGNC:11362]
ILMN_1659688	88	ILMN_1659688	LGALS3BP	5,78455870768402	0,555364543825264	2,50090258794756	-1,51214737374718	0,634425593485775	11,2535397757462	0 .	3 x 33	17 q25	lectin, galactoside-binding, soluble, 3 binding protein [Source:HGNC Symbol;Acc:HGNC:6564]
ILMN_2184262	89	ILMN_2184262	OAS3	5,35945327706111	0,604056298571974	2,49746700957047	-1,35917688967164	0,67834540626384	12,6588502327738	0 .	4 x 33	12 q24	2'-5'-oligoadenylate synthetase 3, 100kDa [Source:HGNC Symbol;Acc:HGNC:8088]
ILMN_2262044	90	ILMN_2262044	PARP10	9,58516351220327	0,652096939198523	2,48724848895462	-1,44084694252958	0,717502142056812	14,123616068997	0 .	4 x 32	8 q24	poly (ADP-ribose) polymerase family, member 10 [Source:HGNC Symbol;Acc:HGNC:25895]
ILMN_1715760	91	ILMN_1715760	LGALS9	6,98725909907997	0,71521744493895	2,47599775298845	-1,43324523138523	0,544835153912827	8,90878786957599	2.22044604925031e-16 .	5 x 32	17 q11	lectin, galactoside-binding, soluble, 9 [Source:HGNC Symbol;Acc:HGNC:6570]
ILMN_2412214	92	ILMN_2412214	LGALS9	8,44811776507069	0,7831903811507	2,43923303092931	-1,75879757299174	0,593567908147695	10,1127682106719	0 .	5 x 33	17 q11	lectin, galactoside-binding, soluble, 9 [Source:HGNC Symbol;Acc:HGNC:6570]
ILMN_1848843	93	ILMN_1848843		6,46017918769596	0,61861115891151	2,42336002505668	-1,1653588516749	0,78484223811847	17,365323000414	0 .	4 x 33
ILMN_3241446	94	ILMN_3241446	ODF3B	7,5162625672482	0,657790601874207	2,42130788702023	-1,55447299901662	0,631437497318606	11,165251213885	0 .	4 x 32	22 q13	outer dense fiber of sperm tails 3B [Source:HGNC Symbol;Acc:HGNC:34388]
ILMN_2374865	95	ILMN_2374865	ATF3	6,28458410133742	0,329703893749663	2,4196867928731	-0,656154298537423	0,49703343416146	7,85378883010831	1.50102152929321e-13 .	6 x 30	1 q32	activating transcription factor 3 [Source:HGNC Symbol;Acc:HGNC:785]
ILMN_2113333	96	ILMN_2113333	LGALS9B	6,34624086473277	0,559714962628571	2,40543412106723	-1,45287411292225	0,505498903908133	8,03295421688785	5.08482145278322e-14 .	4 x 35	17 p11	lectin, galactoside-binding, soluble, 9B [Source:HGNC Symbol;Acc:HGNC:24842]
ILMN_1781373	97	ILMN_1781373	IFIH1	8,91768162300523	0,943025094122024	2,36514055267897	-2,20102011918945	0,923478254729498	33,0042238748792	0 .	4 x 33	2 q24	interferon induced with helicase C domain 1 [Source:HGNC Symbol;Acc:HGNC:18873]
ILMN_1797001	98	ILMN_1797001	DDX58	7,72909913533363	0,690568989752061	2,36252789357163	-1,45266173673889	0,892739023319124	27,1667197078884	0 .	4 x 33	9 p21	DEAD (Asp-Glu-Ala-Asp) box polypeptide 58 [Source:HGNC Symbol;Acc:HGNC:19102]
ILMN_1700671	99	ILMN_1700671	ETV7	6,05214444196274	0,497498535742174	2,356675443532	-1,28279854657327	0,751865174968675	15,6359651641199	0 .	5 x 32	6 p21	ets variant 7 [Source:HGNC Symbol;Acc:HGNC:18160]
ILMN_1802708	100	ILMN_1802708	BTN3A1	8,87743877498438	0,912700309213158	2,32040226848931	-2,58037233381069	0,685640300449863	12,9145529052957	0 .	4 x 32	6 p22	butyrophilin, subfamily 3, member A1 [Source:HGNC Symbol;Acc:HGNC:1138]
ILMN_3259146	101	ILMN_3259146	BST2	9,33681125014399	0,698510941326493	2,31135525675074	-1,45039298851767	0,656067152528449	11,9193183602152	0 .	4 x 32	19 p13	bone marrow stromal cell antigen 2 [Source:HGNC Symbol;Acc:HGNC:1119]
ILMN_2277537	102	ILMN_2277537	MUTYH	5,68093327850853	0,387028729378492	2,30360996882831	-0,799430081140109	0,423184899657037	6,40412961313117	5.89948867535384e-10 .	5 x 30	1 p34	mutY homolog [Source:HGNC Symbol;Acc:HGNC:7527]
ILMN_1703108	103	ILMN_1703108	UBE2L6	8,73225388341548	0,842806317712586	2,27929324232135	-2,51558527176285	0,785497494425952	17,4031523230426	0 .	4 x 33	11 q12	ubiquitin-conjugating enzyme E2L 6 [Source:HGNC Symbol;Acc:HGNC:12490]
ILMN_1728019	104	ILMN_1728019	PML	7,11539589849402	0,623032161213714	2,27642738889546	-1,11390114247297	0,585410956492677	9,90056394466948	0 .	5 x 32	15 q24	promyelocytic leukemia [Source:HGNC Symbol;Acc:HGNC:9113]
ILMN_1771179	105	ILMN_1771179	CYB561	6,9077145391854	0,464536591031977	2,27401129830407	-0,992594549674878	0,459755524999024	7,09856642654252	1.25429666653076e-11 .	5 x 30	17 q23	cytochrome b561 [Source:HGNC Symbol;Acc:HGNC:2571]
ILMN_3231952	106	ILMN_3231952		6,86837549762878	0,722538055250904	2,26878936669754	-1,38448637557615	0,146305100275751	2,02785517312195	0.021993208111987 .	1 x 35	17 q21
ILMN_1799467	107	ILMN_1799467	SAMD9L	9,77559894158493	0,958292187434705	2,25323290252033	-1,93478255241125	0,907911982243806	29,6990079301434	0 .	4 x 33	7 q21	sterile alpha motif domain containing 9-like [Source:HGNC Symbol;Acc:HGNC:1349]
ILMN_1687201	108	ILMN_1687201	APOL6	6,16660838904302	0,537607566160952	2,24784291120961	-1,08318501485881	0,747634449221696	15,4357556508038	0 .	4 x 34	22 q12	apolipoprotein L, 6 [Source:HGNC Symbol;Acc:HGNC:14870]
ILMN_3246953	109	ILMN_3246953	CMTR1	8,02950828097014	0,562618238575725	2,20988865515618	-1,11019147772277	0,825813795988925	20,0782537682689	0 .	4 x 33	6 p21	cap methyltransferase 1 [Source:HGNC Symbol;Acc:HGNC:21077]
ILMN_1723480	110	ILMN_1723480	BST2	9,77202599731615	0,623553101680955	2,19720816568385	-1,40405746967931	0,741751426900383	15,1644010733033	0 .	4 x 32	19 p13	bone marrow stromal cell antigen 2 [Source:HGNC Symbol;Acc:HGNC:1119]
ILMN_2289093	111	ILMN_2289093	RNF213	7,80343308040551	0,723298265484812	2,1875809836787	-2,10379718016341	0,588322986780136	9,9757836629824	0 .	5 x 33	17 q25	ring finger protein 213 [Source:HGNC Symbol;Acc:HGNC:14539]
ILMN_2112301	112	ILMN_2112301	DRAP1	10,6064461132007	0,487334340239363	2,18415276132559	-1,18550088526914	0,619330014176857	10,8158100462536	0 .	5 x 34	11 q13	DR1-associated protein 1 (negative cofactor 2 alpha) [Source:HGNC Symbol;Acc:HGNC:3019]
ILMN_2325338	113	ILMN_2325338	APOL2	6,80659987763047	0,505184523504367	2,18124279700111	-1,08223947469363	0,52481972671495	8,45377379771638	3.77475828372553e-15 .	6 x 31	22 q12	apolipoprotein L, 2 [Source:HGNC Symbol;Acc:HGNC:619]
ILMN_1656910	114	ILMN_1656910	TRIM6	6,14538111409806	0,576213525887609	2,17507390794404	-1,20315930355069	0,655451263150839	11,8996941338956	0 .	4 x 33	11 p15	tripartite motif containing 6 [Source:HGNC Symbol;Acc:HGNC:16277]
ILMN_1710740	115	ILMN_1710740	CFB	6,11618081633529	0,393736427580121	2,16505353574892	-1,18027917570371	0,420870850447702	6,36154725116545	7.41455341568553e-10 .	7 x 31	6 p21	complement factor B [Source:HGNC Symbol;Acc:HGNC:1037]
ILMN_1706502	116	ILMN_1706502	EIF2AK2	10,7067227575967	0,810995652624626	2,15245811171909	-1,89194271649144	0,687537217805733	12,9822303100818	0 .	4 x 32	2 p22	eukaryotic translation initiation factor 2-alpha kinase 2 [Source:HGNC Symbol;Acc:HGNC:9437]
ILMN_2167426	117	ILMN_2167426	ASPHD2	6,82640635344396	0,479538836124499	2,14894168739288	-1,20582294869659	0,566426086550094	9,42400798262236	0 .	6 x 34	22 q12	aspartate beta-hydroxylase domain containing 2 [Source:HGNC Symbol;Acc:HGNC:30437]
ILMN_1710844	118	ILMN_1710844	PARP10	7,74177607191928	0,604550905121738	2,12383343103862	-1,07845047024033	0,678314968944974	12,6577981406938	0 .	5 x 32	8 q24	poly (ADP-ribose) polymerase family, member 10 [Source:HGNC Symbol;Acc:HGNC:25895]
ILMN_1691731	119	ILMN_1691731	PARP14	9,57175758141928	0,904826847366759	2,11951504452808	-2,21251563328244	0,902295030213683	28,696585577816	0 .	4 x 33	3 q21	poly (ADP-ribose) polymerase family, member 14 [Source:HGNC Symbol;Acc:HGNC:29232]
ILMN_1860051	120	ILMN_1860051		5,92592908990094	0,410135363841307	2,11740240828853	-0,868822325790413	0,599224930017132	10,2627481894463	0 .	6 x 31
ILMN_1690921	121	ILMN_1690921	STAT2	11,1042185175218	0,748680664263062	2,10597726832034	-1,48967756692177	0,820049951325623	19,6472419723557	0 .	4 x 32	12 q13	signal transducer and activator of transcription 2, 113kDa [Source:HGNC Symbol;Acc:HGNC:11363]
ILMN_1788017	122	ILMN_1788017	HSH2D	8,95235506004047	0,853427047701903	2,10189052001216	-2,07677150927205	0,664378886905095	12,1883245930543	0 .	4 x 32	19 p13	hematopoietic SH2 domain containing [Source:HGNC Symbol;Acc:HGNC:24920]
ILMN_1715401	123	ILMN_1715401	MT1G	6,23650036840147	0,512004404258295	2,10030724047222	-1,04113369764357	0,404271277167962	6,06041039859336	3.63522389967841e-09 .	6 x 35	16 q13	metallothionein 1G [Source:HGNC Symbol;Acc:HGNC:7399]
ILMN_1812759	124	ILMN_1812759	GCH1	8,15694960823947	0,720367409100644	2,09240667965527	-2,25628469656579	0,560946798279258	9,29069008450229	0 .	4 x 35	14 q22	GTP cyclohydrolase 1 [Source:HGNC Symbol;Acc:HGNC:4193]
ILMN_1766184	125	ILMN_1766184	LGALS9	6,82179105246485	0,487853107053383	2,08419056392463	-0,865498638870113	0,576866622329551	9,68318464362386	0 .	6 x 34	17 q11	lectin, galactoside-binding, soluble, 9 [Source:HGNC Symbol;Acc:HGNC:6570]
ILMN_2378376	126	ILMN_2378376	CYB561	6,74276071613069	0,415885699157889	2,07493143014825	-0,97945483233069	0,519907392103593	8,34514416808389	7.54951656745106e-15 .	5 x 30	17 q23	cytochrome b561 [Source:HGNC Symbol;Acc:HGNC:2571]
ILMN_1721411	127	ILMN_1721411	PARP10	7,38064339120787	0,605569301121293	2,07484063239739	-1,04254316371839	0,681489282077275	12,7681764977043	0 .	5 x 32	8 q24	poly (ADP-ribose) polymerase family, member 10 [Source:HGNC Symbol;Acc:HGNC:25895]
ILMN_1691364	128	ILMN_1691364	STAT1	12,0259744579518	0,856414005644368	2,07199205210084	-1,93585132657812	0,816639933349846	19,4009381067748	0 .	4 x 32	2 q32	signal transducer and activator of transcription 1, 91kDa [Source:HGNC Symbol;Acc:HGNC:11362]
ILMN_2135272	129	ILMN_2135272	GIMAP2	8,72149113538886	0,669265210607886	2,07122345455851	-1,54351200343098	0,46203657736748	7,14331480275925	9.71311919784057e-12 .	2 x 35	7 q36	GTPase, IMAP family member 2 [Source:HGNC Symbol;Acc:HGNC:21789]
ILMN_2231928	130	ILMN_2231928	MX2	10,8993899258446	0,621207691324801	2,06634326357645	-1,8160247522446	0,652895141617197	11,8186906073211	0 .	5 x 32	21 q22	MX dynamin-like GTPase 2 [Source:HGNC Symbol;Acc:HGNC:7533]
ILMN_1725314	131	ILMN_1725314	GBP3	6,11831439191729	0,601261830319679	2,06213149569324	-1,18241275128571	0,696387335454344	13,3047689387242	0 .	4 x 32	1 p22	guanylate binding protein 3 [Source:HGNC Symbol;Acc:HGNC:4184]
ILMN_1759250	132	ILMN_1759250		7,83565405529792	0,656094026254729	2,04593253379155	-1,49131404036634	0,780231801355855	17,1033770763173	0 .	4 x 33	6 p21	Uncharacterized protein [Source:UniProtKB/TrEMBL;Acc:E7ENX8]
ILMN_1758418	133	ILMN_1758418	TNFSF13B	11,7694310981125	0,771162838185598	2,03876911430856	-2,51429650483881	0,575898621761275	9,65886250871655	0 .	4 x 34	13 q33	tumor necrosis factor (ligand) superfamily, member 13b [Source:HGNC Symbol;Acc:HGNC:11929]
ILMN_3215715	134	ILMN_3215715		6,77910223061615	0,553070650011559	2,03249482812596	-1,37051223685826	0,685651056961116	12,9149352646954	0 .	3 x 34	6 p21	leucine aminopeptidase 3 pseudogene 2 [Source:HGNC Symbol;Acc:HGNC:42365]
ILMN_1769520	135	ILMN_1769520	UBE2L6	11,8582741780506	0,780888060092683	2,02816658394942	-1,77424490114531	0,879255128589477	25,3085122493131	0 .	4 x 33	11 q12	ubiquitin-conjugating enzyme E2L 6 [Source:HGNC Symbol;Acc:HGNC:12490]
ILMN_1805750	136	ILMN_1805750	IFITM3	12,8026424075703	1,11084024334981	2,01439220516651	-4,46345339727032	0,594055634831123	10,125606553549	0 .	4 x 33	11 p15	interferon induced transmembrane protein 3 [Source:HGNC Symbol;Acc:HGNC:5414]
ILMN_1751079	137	ILMN_1751079	TAP1	12,1985352671698	0,607161435753982	1,99714189188282	-1,35270422053823	0,815191358699791	19,2981708610733	0 .	4 x 32	6 p21	transporter 1, ATP-binding cassette, sub-family B (MDR/TAP) [Source:HGNC Symbol;Acc:HGNC:43]
ILMN_1798270	138	ILMN_1798270	SMCO4	9,97583521360465	0,653032374886644	1,99701351018482	-1,95499539737308	0,279941933423853	3,99823197986228	4.58105785451357e-05 .	6 x 35	11 q21	single-pass membrane protein with coiled-coil domains 4 [Source:HGNC Symbol;Acc:HGNC:24810]
ILMN_1787509	139	ILMN_1787509	HELZ2	10,6226122288879	0,644404028125157	1,98465281732263	-1,43588398447736	0,805120616948727	18,612461449635	0 .	4 x 32	20 q13	helicase with zinc finger 2, transcriptional coactivator [Source:HGNC Symbol;Acc:HGNC:30021]
ILMN_2278850	140	ILMN_2278850	RAB24	7,06289463122956	0,481568447634104	1,98247289238097	-1,06867998720324	0,635996118173415	11,3002811174988	0 .	2 x 32	5 q35	RAB24, member RAS oncogene family [Source:HGNC Symbol;Acc:HGNC:9765]
ILMN_1784380	141	ILMN_1784380	DTX3L	7,06954570252731	0,56533291922713	1,96731084825689	-1,71192242142205	0,623482463282334	10,9341936686642	0 .	3 x 35	3 q21	deltex 3 like, E3 ubiquitin ligase [Source:HGNC Symbol;Acc:HGNC:30323]
ILMN_1750400	142	ILMN_1750400	C19orf66	8,02108610772587	0,566703300626535	1,93125315575307	-1,79558071331009	0,717293078709648	14,1151381975173	0 .	4 x 32	19 p13	chromosome 19 open reading frame 66 [Source:HGNC Symbol;Acc:HGNC:25649]
ILMN_1733276	143	ILMN_1733276	CYSLTR1	8,75902033219283	0,687078387151667	1,93049505154401	-1,95018862770861	0,677750152969855	12,638296661258	0 .	4 x 33	X q21	cysteinyl leukotriene receptor 1 [Source:HGNC Symbol;Acc:HGNC:17451]
ILMN_2136089	144	ILMN_2136089		6,20324246473712	0,523978598061572	1,93021690258394	-1,12738157492659	0,516121637861459	8,26220311792913	1.25455201782643e-14 .	2 x 34
ILMN_1777565	145	ILMN_1777565	TAP2	8,92344604504623	0,714285723874569	1,92671219605903	-1,92151043324097	0,822089694318356	19,7976070399567	0 .	4 x 32	6 p21	transporter 2, ATP-binding cassette, sub-family B (MDR/TAP) [Source:HGNC Symbol;Acc:HGNC:44]
ILMN_1724139	146	ILMN_1724139	TMEM123	10,9750487368089	0,756066270121295	1,92419570440161	-2,79348712380366	0,539112597763123	8,77658957848833	4.44089209850063e-16 .	3 x 35	11 q22	transmembrane protein 123 [Source:HGNC Symbol;Acc:HGNC:30138]
ILMN_1764036	147	ILMN_1764036	P2RY14	5,80869322318609	0,523449516248358	1,92177102514548	-1,10790362874399	0,500583442709595	7,92855169288517	9.57012247226885e-14 .	3 x 31	3 q25	purinergic receptor P2Y, G-protein coupled, 14 [Source:HGNC Symbol;Acc:HGNC:16442]
ILMN_1797895	148	ILMN_1797895	FFAR2	11,5669223150969	0,716860284367982	1,90960707074521	-3,12656038108111	0,551913400883181	9,07475992146693	0 .	3 x 34	19 q13	free fatty acid receptor 2 [Source:HGNC Symbol;Acc:HGNC:4501]
ILMN_2373763	149	ILMN_2373763	CASP7	6,32847299344717	0,455150129164357	1,89771818740546	-1,22538651514717	0,466358202216746	7,22858992997047	5.95279381343516e-12 .	4 x 36	10 q25	caspase 7, apoptosis-related cysteine peptidase [Source:HGNC Symbol;Acc:HGNC:1508]
ILMN_1767894	150	ILMN_1767894	POLB	9,35744321228712	0,677623884635325	1,89318303681815	-1,47290786510818	0,632560445846636	11,1983327675756	0 .	4 x 32	8 p11	polymerase (DNA directed), beta [Source:HGNC Symbol;Acc:HGNC:9174]
ILMN_1798233	151	ILMN_1798233	PSMB9	7,87399105391623	0,572483046208391	1,89313432334693	-1,2424967647215	0,675459305031524	12,5596226301296	0 .	3 x 33	6 p21	proteasome (prosome, macropain) subunit, beta type, 9 [Source:HGNC Symbol;Acc:HGNC:9546]
ILMN_1910908	152	ILMN_1910908	LOC105373098	6,37041298927352	0,519103652968499	1,87708063438438	-0,987591039315625	0,771928031302374	16,6493292403878	0 .	4 x 33	22 q13
ILMN_1797522	153	ILMN_1797522	DUSP3	10,7939693477962	0,533511507105918	1,85439044494064	-1,52784587419094	0,363423037874704	5,34872914672427	1.27700951257914e-07 .	7 x 31	17 q21	dual specificity phosphatase 3 [Source:HGNC Symbol;Acc:HGNC:3069]
ILMN_1703695	154	ILMN_1703695	C19orf12	7,25101493790114	0,403184659337344	1,84011080808307	-1,10786957748535	0,477481990536045	7,45116517045009	1.63491442606301e-12 .	1 x 34	19 q12	chromosome 19 open reading frame 12 [Source:HGNC Symbol;Acc:HGNC:25443]
ILMN_1724181	155	ILMN_1724181	IL15	8,00328199255529	0,745203912725671	1,83694258691313	-2,23373907677108	0,498315951678425	7,88073758594796	1.27675647831893e-13 .	5 x 33	4 q31	interleukin 15 [Source:HGNC Symbol;Acc:HGNC:5977]
ILMN_1747744	156	ILMN_1747744	LHFPL2	8,17991619660246	0,561198185916222	1,82482184999227	-1,10669719922351	0,523652636013335	8,42786076089108	4.44089209850063e-15 .	4 x 31	5 q14	lipoma HMGIC fusion partner-like 2 [Source:HGNC Symbol;Acc:HGNC:6588]
ILMN_1740466	157	ILMN_1740466	FAM46A	10,6617812182872	0,544885969126412	1,81536541618646	-1,65829855747144	0,312819961933762	4,51580863869665	5.55748077535334e-06 .	3 x 30	6 q14	family with sequence similarity 46, member A [Source:HGNC Symbol;Acc:HGNC:18345]
ILMN_1777325	158	ILMN_1777325	STAT1	11,0350526186624	0,731340676458188	1,80995650633757	-1,88011793206771	0,893556091985117	27,2898564939266	0 .	4 x 33	2 q32	signal transducer and activator of transcription 1, 91kDa [Source:HGNC Symbol;Acc:HGNC:11362]
ILMN_2066858	159	ILMN_2066858	TNFSF13B	12,3367179131293	0,663965019152659	1,80111748481804	-2,45445764797671	0,593697419914933	10,1161756461232	0 .	4 x 34	13 q33	tumor necrosis factor (ligand) superfamily, member 13b [Source:HGNC Symbol;Acc:HGNC:11929]
ILMN_1762594	160	ILMN_1762594	NOD2	9,52244311485992	0,653095143554795	1,79462381935061	-2,02208295262833	0,45009588946753	6,9110196470189	3.62775365303492e-11 .	3 x 31	16 q12	nucleotide-binding oligomerization domain containing 2 [Source:HGNC Symbol;Acc:HGNC:5331]
ILMN_2053527	161	ILMN_2053527	PARP9	9,97797878084961	0,642176431270411	1,78401051346617	-1,55319457181277	0,759925979368803	16,0298859507099	0 .	4 x 33	3 q21	poly (ADP-ribose) polymerase family, member 9 [Source:HGNC Symbol;Acc:HGNC:24118]
ILMN_2404665	162	ILMN_2404665	TRIM5	7,29708630822862	0,47546596792981	1,77470130773981	-0,964932836839139	0,684543989814307	12,8756660792741	0 .	6 x 33	11 p15	tripartite motif containing 5 [Source:HGNC Symbol;Acc:HGNC:16276]
ILMN_1797359	163	ILMN_1797359	TRIM5	6,50277489423083	0,36887463642675	1,76610873580601	-0,687270803957145	0,49568437095699	7,82551555187454	1.7785772854495e-13 .	8 x 33	11 p15	tripartite motif containing 5 [Source:HGNC Symbol;Acc:HGNC:16276]
ILMN_1769550	164	ILMN_1769550	SLFN5	6,50501836839255	0,473668104374185	1,76151948722851	-0,92266112097676	0,478553674304461	7,47284933865844	1.43995926293883e-12 .	7 x 34	17 q12	schlafen family member 5 [Source:HGNC Symbol;Acc:HGNC:28286]
ILMN_2246882	165	ILMN_2246882	SP140	7,58961796656482	0,549136390336471	1,75570150797202	-1,55828569734377	0,638851220160621	11,3858593035063	0 .	5 x 31	2 q37	SP140 nuclear body protein [Source:HGNC Symbol;Acc:HGNC:17133]
ILMN_1724493	166	ILMN_1724493	LYSMD2	10,8334056745281	0,818162199350626	1,74553022652457	-2,54834078749122	0,712840570863227	13,9364230983172	0 .	3 x 33	15 q21	LysM, putative peptidoglycan-binding, domain containing 2 [Source:HGNC Symbol;Acc:HGNC:28571]
ILMN_1778599	167	ILMN_1778599	SP140	8,1392565804369	0,631573659211016	1,73727235406836	-1,73027857802111	0,696613253753351	13,3131531467432	0 .	4 x 32	2 q37	SP140 nuclear body protein [Source:HGNC Symbol;Acc:HGNC:17133]
ILMN_1700067	168	ILMN_1700067	BTN3A2	7,83912705774656	0,714529613615143	1,73656572089028	-1,54291611364656	0,496492236892869	7,84243751891942	1.60760293965723e-13 .	2 x 33	6 p22	butyrophilin, subfamily 3, member A2 [Source:HGNC Symbol;Acc:HGNC:1139]
ILMN_1734833	169	ILMN_1734833	NBN	9,3604385890692	0,678531114883444	1,72553634614133	-2,52614792724288	0,497363788580642	7,86072381054174	1.44106948596345e-13 .	4 x 35	8 q21	nibrin [Source:HGNC Symbol;Acc:HGNC:7652]
ILMN_2373831	170	ILMN_2373831	BTN3A3	7,47437813926801	0,719022011900583	1,72499861977411	-1,97934327377327	0,65042593070369	11,741109744714	0 .	3 x 32	6 p22	butyrophilin, subfamily 3, member A3 [Source:HGNC Symbol;Acc:HGNC:1140]
ILMN_1697971	171	ILMN_1697971	TRIM38	9,46966681342033	0,479488349895362	1,72435965000072	-1,47591035606243	0,661378742820577	12,090317985454	0 .	5 x 31	6 p22	tripartite motif containing 38 [Source:HGNC Symbol;Acc:HGNC:10059]
ILMN_1758250	172	ILMN_1758250	TRAFD1	9,26620095056645	0,447699019640098	1,71783966090723	-1,13708830722435	0,706534714365852	13,6891505058975	0 .	5 x 31	12 q24	TRAF-type zinc finger domain containing 1 [Source:HGNC Symbol;Acc:HGNC:24808]
ILMN_1701441	173	ILMN_1701441	LPAR1	7,39877063554535	0,622278845136483	1,7153104195336	-1,32018400822956	0,263358953283796	3,74313657545884	0.000120697169701423 .	6 x 35	9 q31	lysophosphatidic acid receptor 1 [Source:HGNC Symbol;Acc:HGNC:3166]
ILMN_1704972	174	ILMN_1704972	TRIM5	7,99701208029355	0,662584810702758	1,70978635886961	-1,94715125360407	0,658471471635738	11,9963296796561	0 .	3 x 34	11 p15	tripartite motif containing 5 [Source:HGNC Symbol;Acc:HGNC:16276]
ILMN_1751393	175	ILMN_1751393	ZNF684	6,32403514693737	0,500581008898971	1,70818253802579	-1,10674150426895	0,695839847554342	13,2844825700532	0 .	3 x 34	1 p34	zinc finger protein 684 [Source:HGNC Symbol;Acc:HGNC:28418]
ILMN_1858599	176	ILMN_1858599	RBM43	7,12906307444449	0,542946725689815	1,69549225646605	-1,77775285275502	0,612913423583947	10,6357586605704	0 .	2 x 33	2 q23	RNA binding motif protein 43 [Source:HGNC Symbol;Acc:HGNC:24790]
ILMN_1814305	177	ILMN_1814305	SAMD9	10,1719764060816	0,647904717209174	1,69537237339205	-1,95681247312374	0,85318465304431	22,4272944030902	0 .	4 x 33	7 q21	sterile alpha motif domain containing 9 [Source:HGNC Symbol;Acc:HGNC:1348]
ILMN_1786612	178	ILMN_1786612		10,7370619507388	0,626189881579946	1,68060420499804	-1,38082238141249	0,696259447604591	13,3000262105634	0 .	4 x 32	4 q32
ILMN_3219806	179	ILMN_3219806		11,3841053002471	0,468386109702914	1,67988170327919	-1,06394797455764	0,577176569732219	9,69098533688802	0 .	6 x 33	4 p16	unc-93 homolog B8 pseudogene (C. elegans) [Source:HGNC Symbol;Acc:HGNC:44037]
ILMN_2376108	180	ILMN_2376108	PSMB9	10,1850716928375	0,711923867915167	1,67563357547825	-2,26446583418491	0,757909019135545	15,9297330385303	0 .	3 x 33	6 p21	proteasome (prosome, macropain) subunit, beta type, 9 [Source:HGNC Symbol;Acc:HGNC:9546]
ILMN_1761281	181	ILMN_1761281		6,55742182632673	0,429100805989829	1,67172552529432	-0,896204819710939	0,624721585318407	10,969811595312	0 .	5 x 31
ILMN_1708006	182	ILMN_1708006	MICB	8,82943624970324	0,430765503349407	1,66811407429676	-1,06438025229272	0,607581452892483	10,4887123810589	0 .	6 x 31	6 p21	MHC class I polypeptide-related sequence B [Source:HGNC Symbol;Acc:HGNC:7091]
ILMN_1666179	183	ILMN_1666179	HIST2H3C	6,1109656373831	0,580591245100275	1,66496559459585	-1,14028451496205	0,318258346965293	4,60308026388099	3.82332004589259e-06 .	1 x 34	1 q21	histone cluster 2, H3c [Source:HGNC Symbol;Acc:HGNC:20503]
ILMN_1671703	184	ILMN_1671703	ACTA2	8,57058078702737	0,58071216252445	1,66303821848842	-1,75918611001685	0,257400428437717	3,65236389458566	0.000168404656652466 .	6 x 30	10 q23	actin, alpha 2, smooth muscle, aorta [Source:HGNC Symbol;Acc:HGNC:130]
ILMN_1670576	185	ILMN_1670576	IRF5	6,64131826633748	0,55542315698118	1,65954546846778	-1,16346713879537	0,267762191310147	3,81051087605241	9.38861990593676e-05 .	5 x 29	7 q32	interferon regulatory factor 5 [Source:HGNC Symbol;Acc:HGNC:6120]
ILMN_1674891	186	ILMN_1674891	RNF213	6,54319561378651	0,413250532793704	1,64938609170823	-0,907930298018089	0,649906618169578	11,7248758107641	0 .	7 x 33	17 q25	ring finger protein 213 [Source:HGNC Symbol;Acc:HGNC:14539]
ILMN_1731224	187	ILMN_1731224	PARP9	11,1020599761806	0,685427402085375	1,64739588797734	-1,82529618694371	0,78306215707107	17,2633176137136	0 .	4 x 33	3 q21	poly (ADP-ribose) polymerase family, member 9 [Source:HGNC Symbol;Acc:HGNC:24118]
ILMN_1779373	188	ILMN_1779373		6,07438956513886	0,522587754002739	1,6444984971085	-1,14752062080728	0,384055974408415	5,70329714725114	2.24822506167399e-08 .	1 x 34	6 p22
ILMN_1666376	189	ILMN_1666376	TRIM56	8,46625289476111	0,493224313089818	1,63855706800732	-1,13040686641374	0,521330030089174	8,3764858026641	6.21724893790088e-15 .	3 x 31	7 q22	tripartite motif containing 56 [Source:HGNC Symbol;Acc:HGNC:19028]
ILMN_2115340	190	ILMN_2115340	HIST2H4A	7,32047584425368	0,510638697583033	1,6303265637779	-1,06529134276947	0,486539238636724	7,63580760064398	5.5122573172639e-13 .	7 x 33	1 q21	histone cluster 2, H4a [Source:HGNC Symbol;Acc:HGNC:4794]
ILMN_1674285	191	ILMN_1674285		9,0685250698659	0,979707413768909	1,62786396208146	-3,08652064420275	0,186735904280204	2,60623704213471	0.00494397492374876 .	1 x 35
ILMN_1748907	192	ILMN_1748907	UBQLNL	5,89248245428302	0,478693199983571	1,62383617280646	-1,32424136766197	0,55578842140944	9,16680968423535	0 .	5 x 31	11 p15	ubiquilin-like [Source:HGNC Symbol;Acc:HGNC:28294]
ILMN_1775501	193	ILMN_1775501	IL1B	10,4656259017426	0,828776917172766	1,603132399889	-2,84075141036363	0,457967194809705	7,06360869082415	1.5306866885112e-11 .	3 x 32	2 q14	interleukin 1, beta [Source:HGNC Symbol;Acc:HGNC:5992]
ILMN_2129877	194	ILMN_2129877	PARP11	6,34118548400795	0,443871796824093	1,59883510458679	-1,04387852040795	0,570776748473767	9,53117285036769	0 .	3 x 35	12 p13	poly (ADP-ribose) polymerase family, member 11 [Source:HGNC Symbol;Acc:HGNC:1186]
ILMN_1703263	195	ILMN_1703263	SP140	6,73911769440053	0,597357706047213	1,59601570979421	-1,57884023519526	0,66560090565861	12,2285456292841	0 .	3 x 34	2 q37	SP140 nuclear body protein [Source:HGNC Symbol;Acc:HGNC:17133]
ILMN_1798827	196	ILMN_1798827		8,69870614791258	0,498951772333582	1,58653308871374	-1,2560060093652	0,621989259316111	10,8914512744578	0 .	4 x 31
ILMN_1769140	197	ILMN_1769140	KIAA1958	6,40063427969188	0,408586422798592	1,58358949923444	-0,778624453518196	0,488105091489331	7,66805212175324	4.55191440096314e-13 .	6 x 31	9 q32	KIAA1958 [Source:HGNC Symbol;Acc:HGNC:23427]
ILMN_3251545	198	ILMN_3251545	CHMP5	11,4426365771475	0,473197337114654	1,58105627237881	-1,04503454527908	0,710058389999298	13,8264995905751	0 .	5 x 34	9 p13	charged multivesicular body protein 5 [Source:HGNC Symbol;Acc:HGNC:26942]
ILMN_1727150	199	ILMN_1727150	DHRS9	5,97292736631781	0,587045299302179	1,57520948545588	-1,10887846968623	0,371211580153827	5,48145605701414	6.72338282825535e-08 .	1 x 35	2 q31	dehydrogenase/reductase (SDR family) member 9 [Source:HGNC Symbol;Acc:HGNC:16888]
ILMN_1714402	200	ILMN_1714402	ZCCHC2	5,63688518144091	0,490898083347007	1,57256381620645	-0,936095586998811	0,730376935438203	14,6614558070812	0 .	4 x 32	18 q21	zinc finger, CCHC domain containing 2 [Source:HGNC Symbol;Acc:HGNC:22916]
ILMN_1785732	201	ILMN_1785732	TNFAIP6	11,1540522524672	0,699996261887721	1,56912431290122	-2,00013553823035	0,402789804991171	6,03389137151687	4.1719456778111e-09 .	6 x 32	2 q23	tumor necrosis factor, alpha-induced protein 6 [Source:HGNC Symbol;Acc:HGNC:11898]
ILMN_1665291	202	ILMN_1665291	NUB1	9,55686350018022	0,502907466159819	1,56423115692504	-1,26911575542759	0,705391926242088	13,6450454184309	0 .	4 x 31	7 q36	negative regulator of ubiquitin-like proteins 1 [Source:HGNC Symbol;Acc:HGNC:17623]
ILMN_2329429	203	ILMN_2329429	GIMAP6	8,84814504205817	0,675754280036688	1,56350449925762	-2,20233642767923	0,39532222453113	5,90107176093101	8.2677750201654e-09 .	1 x 35	7 q36	GTPase, IMAP family member 6 [Source:HGNC Symbol;Acc:HGNC:21918]
ILMN_1801464	204	ILMN_1801464	ANKFY1	7,01120004213075	0,461291099075976	1,54604312489557	-0,940718567199171	0,541987504604395	8,84278586286338	3.33066907387547e-16 .	5 x 31	17 p13	ankyrin repeat and FYVE domain containing 1 [Source:HGNC Symbol;Acc:HGNC:20763]
ILMN_1676448	205	ILMN_1676448	WDFY1	9,94390002089238	0,562206574664312	1,52325535700235	-1,70601798812396	0,472982793763348	7,36059687104091	2.77278200400133e-12 .	5 x 31	2 q36	WD repeat and FYVE domain containing 1 [Source:HGNC Symbol;Acc:HGNC:20451]
ILMN_1769734	206	ILMN_1769734	NT5C3A	10,3560773668023	0,584438377799887	1,52021313125034	-1,83348297566019	0,613796662756514	10,6603393504843	0 .	5 x 34	7 p14	5'-nucleotidase, cytosolic IIIA [Source:HGNC Symbol;Acc:HGNC:17820]
ILMN_1767006	207	ILMN_1767006	PSMB8	9,6396176562872	0,585975189620609	1,51907586050227	-2,32191815801879	0,59386794977719	10,1206641134843	0 .	2 x 35	6 p21	proteasome (prosome, macropain) subunit, beta type, 8 [Source:HGNC Symbol;Acc:HGNC:9545]
ILMN_1812701	208	ILMN_1812701	C4orf33	7,64631130997291	0,483810493175295	1,48895039700605	-1,63329760682028	0,340986584974003	4,97343989488178	7.38845178593905e-07 .	5 x 36	4 q28	chromosome 4 open reading frame 33 [Source:HGNC Symbol;Acc:HGNC:27025]
ILMN_1774077	209	ILMN_1774077	GBP2	12,8200363039241	0,538009565296239	1,48695390402327	-2,08545750839778	0,655162940425838	11,8905215548015	0 .	5 x 32	1 p22	guanylate binding protein 2, interferon-inducible [Source:HGNC Symbol;Acc:HGNC:4183]
ILMN_2070896	210	ILMN_2070896	BMPR2	6,85214174195294	0,464164183439819	1,4867059137997	-1,43012405162662	0,359235495638385	5,27790526155677	1.79047915827013e-07 .	5 x 36	2 q33	bone morphogenetic protein receptor, type II (serine/threonine kinase) [Source:HGNC Symbol;Acc:HGNC:1078]
ILMN_1802106	211	ILMN_1802106	APOBEC3G	8,55955800231839	0,573819052863321	1,47563218855004	-1,60159515151839	0,4820162086073	7,54320664289633	9.52460332825922e-13 .	2 x 35	22 q13	apolipoprotein B mRNA editing enzyme, catalytic polypeptide-like 3G [Source:HGNC Symbol;Acc:HGNC:17357]
ILMN_1810608	212	ILMN_1810608	PNPT1	6,25092986158183	0,365118914091509	1,47520313929186	-0,640948071339723	0,565658690334111	9,40522681879529	0 .	1 x 31	2 p16	polyribonucleotide nucleotidyltransferase 1 [Source:HGNC Symbol;Acc:HGNC:23166]
ILMN_3305378	213	ILMN_3305378		6,91657985143801	0,438171035242156	1,47425484203042	-1,04254859482748	0,431009438858982	6,54925537959453	2.68865152364128e-10 .	7 x 34	17 q12
ILMN_1710937	214	ILMN_1710937	IFI16	10,9922391334998	0,596032352003655	1,46716241260549	-1,88886816488398	0,581168350096675	9,79201515625848	0 .	3 x 35	1 q23	interferon, gamma-inducible protein 16 [Source:HGNC Symbol;Acc:HGNC:5395]
ILMN_1718734	215	ILMN_1718734	MLLT6	9,39329207264022	0,502616665060097	1,46188158614925	-1,36247928265601	0,466367177689949	7,22876771897444	5.94657656449726e-12 .	5 x 31	17 q12	myeloid/lymphoid or mixed-lineage leukemia (trithorax homolog, Drosophila); translocated to, 6 [Source:HGNC Symbol;Acc:HGNC:7138]
ILMN_1762861	216	ILMN_1762861	HLA-F	10,6942521951403	0,692224385561871	1,46007763012283	-1,99312655962454	0,556802174774322	9,19103293587365	0 .	3 x 32	6 p22	major histocompatibility complex, class I, F [Source:HGNC Symbol;Acc:HGNC:4963]
ILMN_1766514	217	ILMN_1766514		6,48434710539424	0,409105304635761	1,45784213043735	-0,980877204304765	0,442545885538837	6,76655866078355	8.13220601969533e-11 .	6 x 35
ILMN_2352121	218	ILMN_2352121	NT5C3A	11,542860874123	0,568566152646255	1,45759147461382	-1,48895072198091	0,614356850519604	10,6759627296612	0 .	5 x 32	7 p14	5'-nucleotidase, cytosolic IIIA [Source:HGNC Symbol;Acc:HGNC:17820]
ILMN_2353240	219	ILMN_2353240	USF1	7,41439063600091	0,469595940554315	1,44583208189909	-1,07324969843249	0,303312977504661	4,36442160273402	1.05021623884038e-05 .	5 x 29	1 q23	upstream transcription factor 1 [Source:HGNC Symbol;Acc:HGNC:12593]
ILMN_1691717	220	ILMN_1691717	RHBDF2	10,8128360660489	0,497230931394921	1,44575023284584	-1,52737436833837	0,489604107915311	7,69901138467182	3.78808096002103e-13 .	6 x 34	17 q25	rhomboid 5 homolog 2 (Drosophila) [Source:HGNC Symbol;Acc:HGNC:20788]
ILMN_1730433	221	ILMN_1730433	CD2AP	6,12151706802585	0,403126780549355	1,4401384130531	-1,01843058972584	0,474916718665896	7,39943464348295	2.21156426505331e-12 .	1 x 34	6 p12	CD2-associated protein [Source:HGNC Symbol;Acc:HGNC:14258]
ILMN_2109708	222	ILMN_2109708	TYMP	13,2691327518346	0,515039380825122	1,43690759216537	-1,75190901857146	0,539675641285378	8,78951968233431	4.44089209850063e-16 .	6 x 32	22 q13	thymidine phosphorylase [Source:HGNC Symbol;Acc:HGNC:3148]
ILMN_2387952	223	ILMN_2387952	FAM134B	7,13616131131316	0,596569013306384	1,42440781686053	-1,76648714087105	0,21044534273588	2,95157995289736	0.00178211980185439 .	1 x 35	5 p15	family with sequence similarity 134, member B [Source:HGNC Symbol;Acc:HGNC:25964]
ILMN_1801307	224	ILMN_1801307	TNFSF10	11,8452750846847	0,505864916667094	1,40844119605216	-1,4873273627531	0,688084475779835	13,0018484947123	0 .	5 x 32	3 q26	tumor necrosis factor (ligand) superfamily, member 10 [Source:HGNC Symbol;Acc:HGNC:11925]
ILMN_1690365	225	ILMN_1690365		5,91182304938235	0,311909819965162	1,40742758620712	-0,800956809645514	0,425367061990115	6,44442486665535	4.74800310179546e-10 .	8 x 33	22 q11	ubiquitin specific peptidase 41 [Source:HGNC Symbol;Acc:HGNC:20070]
ILMN_1777660	226	ILMN_1777660	RNF144A	7,5513764319597	0,523700365832723	1,39701262208767	-1,56277919519654	0,385950365510325	5,73633893450183	1.90512574604895e-08 .	1 x 31	2 p25	ring finger protein 144A [Source:HGNC Symbol;Acc:HGNC:20457]
ILMN_1806651	227	ILMN_1806651	PARP8	9,43204453568518	0,488671072859702	1,39583317657798	-1,20852465751676	0,46038649714096	7,11092656222478	1.16886500478586e-11 .	1 x 32	5 q11	poly (ADP-ribose) polymerase family, member 8 [Source:HGNC Symbol;Acc:HGNC:26124]
ILMN_1716704	228	ILMN_1716704	NLRC5	7,37244649100413	0,502041506679641	1,39115619228535	-1,63944026568308	0,366073723008244	5,39375275442571	1.02848999761207e-07 .	4 x 36	16 q13	NLR family, CARD domain containing 5 [Source:HGNC Symbol;Acc:HGNC:29933]
ILMN_1705241	229	ILMN_1705241	TDRD7	9,01113089365612	0,441923809331031	1,38903460373335	-0,890298974950861	0,793428672855601	17,8735056224003	0 .	5 x 33	9 q22	tudor domain containing 7 [Source:HGNC Symbol;Acc:HGNC:30831]
ILMN_2312906	230	ILMN_2312906	MIA3	6,17436690091576	0,333574428432183	1,38133850625266	-0,834755411905232	0,587307531635698	9,94948690810724	0 .	2 x 35	1 q41	melanoma inhibitory activity family, member 3 [Source:HGNC Symbol;Acc:HGNC:24008]
ILMN_1748473	231	ILMN_1748473	GIMAP4	12,187980622787	0,719497591963521	1,37686082126566	-4,05781920751856	0,537745884115933	8,74527236095517	6.66133814775094e-16 .	4 x 32	7 q36	GTPase, IMAP family member 4 [Source:HGNC Symbol;Acc:HGNC:21872]
ILMN_1813455	232	ILMN_1813455	SP110	9,16537429337972	0,562893453717731	1,37677134746239	-1,38247017812183	0,655081815371347	11,8879423178616	0 .	4 x 32	2 q37	SP110 nuclear body protein [Source:HGNC Symbol;Acc:HGNC:5401]
ILMN_1790555	233	ILMN_1790555	CCDC146	6,72408302183892	0,419942056012099	1,37656527435055	-0,906276820233654	0,440652283082272	6,73061003126135	9.92645965425254e-11 .	1 x 31	7 q11	coiled-coil domain containing 146 [Source:HGNC Symbol;Acc:HGNC:29296]
ILMN_1776723	234	ILMN_1776723	PHF11	11,0460248695057	0,475479726761068	1,3670398775469	-0,899748463605736	0,85190286520494	22,3041960360685	0 .	4 x 33	13 q14	PHD finger protein 11 [Source:HGNC Symbol;Acc:HGNC:17024]
ILMN_1666078	235	ILMN_1666078		11,0773100571327	0,697773004760225	1,36302580276202	-2,64110508915377	0,349474748945653	5,11423011746011	3.8639986421618e-07 .	3 x 31	CHR_HSCHR6_MHC_DBB_CTG1 p22	major histocompatibility complex, class I, H (pseudogene) [Source:HGNC Symbol;Acc:HGNC:4965]
ILMN_1758939	236	ILMN_1758939	RIPK2	8,80090996156773	0,435795883341345	1,36033602758491	-1,2119369370572	0,509335798445831	8,11517711866552	3.08642000845794e-14 .	1 x 34	8 q21	receptor-interacting serine-threonine kinase 2 [Source:HGNC Symbol;Acc:HGNC:10020]
ILMN_3235922	237	ILMN_3235922	C11orf21	7,85623776975086	0,447975636482482	1,35064034256493	-1,65200212432981	0,264079031090974	3,75413719707006	0.000115873616163942 .	1 x 35	11 p15	chromosome 11 open reading frame 21 [Source:HGNC Symbol;Acc:HGNC:13231]
ILMN_1845037	238	ILMN_1845037	TRIM69	8,84664256208698	0,542852802159571	1,34652777223933	-1,28734536644488	0,754872101095561	15,7809517970026	0 .	5 x 33	15 q21	tripartite motif containing 69 [Source:HGNC Symbol;Acc:HGNC:17857]
ILMN_1719627	239	ILMN_1719627	SLC27A3	9,79298108486305	0,484888674288897	1,34612469066327	-1,30449667371042	0,593386086000859	10,1079865436404	0 .	4 x 31	1 q21	solute carrier family 27 (fatty acid transporter), member 3 [Source:HGNC Symbol;Acc:HGNC:10997]
ILMN_1654812	240	ILMN_1654812	UNC93B1	7,43935848782515	0,52701691391277	1,32922344347485	-1,94619046809357	0,502006190370016	7,95866388668215	7.98250354705488e-14 .	4 x 35	11 q13	unc-93 homolog B1 (C. elegans) [Source:HGNC Symbol;Acc:HGNC:13481]
ILMN_2415144	241	ILMN_2415144	SP110	10,9643049109828	0,574852801974086	1,32846052449091	-1,9814921543775	0,730929450185059	14,6852592741384	0 .	3 x 33	2 q37	SP110 nuclear body protein [Source:HGNC Symbol;Acc:HGNC:5401]
ILMN_2284706	242	ILMN_2284706	SETDB2	6,70027208474529	0,410443324218347	1,3226350962705	-1,02425772637687	0,681547821323752	12,7702245797498	0 .	4 x 35	13 q14	SET domain, bifurcated 2 [Source:HGNC Symbol;Acc:HGNC:20263]
ILMN_1683026	243	ILMN_1683026	PSMB10	12,5111136367039	0,38143973984397	1,31840863645402	-1,03782149417756	0,593861947062629	10,1205060819969	0 .	5 x 30	16 q22	proteasome (prosome, macropain) subunit, beta type, 10 [Source:HGNC Symbol;Acc:HGNC:9538]
ILMN_1803945	244	ILMN_1803945	HCP5	11,753699500148	0,64793575426764	1,31667395595728	-2,87339585357956	0,66361454021343	12,1632562510555	0 .	3 x 32	6 p21	HLA complex P5 (non-protein coding) [Source:HGNC Symbol;Acc:HGNC:21659]
ILMN_1708375	245	ILMN_1708375	IRF1	12,6880528859488	0,471515405574442	1,31530347884073	-1,35904742063297	0,679840789373379	12,7106886619748	0 .	4 x 31	5 q31	interferon regulatory factor 1 [Source:HGNC Symbol;Acc:HGNC:6116]
ILMN_1699908	246	ILMN_1699908	IL12RB1	6,04711931582745	0,445983312747407	1,29775225066729	-1,18307041919587	0,456141446730274	7,02803146166494	1.87354576297594e-11 .	1 x 34	19 p13	interleukin 12 receptor, beta 1 [Source:HGNC Symbol;Acc:HGNC:5971]
ILMN_2210482	247	ILMN_2210482	MRPS34	6,66147351658693	0,307029109066248	1,29218359285518	-0,723322850792187	0,512434872855786	8,18206533195792	2.05391259555654e-14 .	1 x 35	16 p13	mitochondrial ribosomal protein S34 [Source:HGNC Symbol;Acc:HGNC:16618]
ILMN_2326512	248	ILMN_2326512	CASP1	11,6310398430051	0,452815477070628	1,28785871225809	-1,58226778046296	0,74272583005465	15,2087956803081	0 .	5 x 32	11 q22	caspase 1, apoptosis-related cysteine peptidase [Source:HGNC Symbol;Acc:HGNC:1499]
ILMN_1721833	249	ILMN_1721833	IER5	8,69411135282479	0,454802067165115	1,28744900362784	-1,63120982979847	0,331822699204803	4,82298544397779	1.45641950732855e-06 .	1 x 30	1 q25	immediate early response 5 [Source:HGNC Symbol;Acc:HGNC:5393]
ILMN_1782851	250	ILMN_1782851	TAPBP	6,42942597088346	0,394338605837636	1,28483696192706	-0,898942424230831	0,401357590862899	6,00830790509025	4.76299510943079e-09 .	5 x 36	CHR_HSCHR6_MHC_DBB_CTG1 p21	TAP binding protein (tapasin) [Source:HGNC Symbol;Acc:HGNC:11566]
ILMN_3251415	251	ILMN_3251415	RBM43	6,88993398428715	0,484357079577253	1,28320817978127	-1,09659884555557	0,648994364560995	11,6964271447493	0 .	3 x 32	2 q23	RNA binding motif protein 43 [Source:HGNC Symbol;Acc:HGNC:24790]
ILMN_1751886	252	ILMN_1751886	REC8	9,03207063522158	0,518704350923404	1,2746907039679	-1,78014059338473	0,668098873048918	12,311313934595	0 .	4 x 31	14 q12	REC8 meiotic recombination protein [Source:HGNC Symbol;Acc:HGNC:16879]
ILMN_3237376	253	ILMN_3237376	GRAMD1B	6,1820624242659	0,321989566221175	1,26725638403936	-0,633229860055371	0,557739358867194	9,21347953562988	0 .	5 x 30	11 q24	GRAM domain containing 1B [Source:HGNC Symbol;Acc:HGNC:29214]
ILMN_2390299	254	ILMN_2390299	PSMB8	10,8331225597151	0,43090893230039	1,2658730852323	-1,1067092905256	0,696955772621617	13,3258792777435	0 .	5 x 31	6 p21	proteasome (prosome, macropain) subunit, beta type, 8 [Source:HGNC Symbol;Acc:HGNC:9545]
ILMN_1652164	255	ILMN_1652164		6,68003204897515	0,361274129136149	1,26561085473011	-0,727889234164625	0,447165082599278	6,85472502735771	4.97446528413548e-11 .	8 x 33	11 q13	unc-93 homolog B5 pseudogene (C. elegans) [Source:HGNC Symbol;Acc:HGNC:34051]
ILMN_2390162	256	ILMN_2390162	PHF11	10,8645785182791	0,462989061740021	1,26460770398407	-0,803183233031712	0,878679832543721	25,2357778714724	0 .	4 x 33	13 q14	PHD finger protein 11 [Source:HGNC Symbol;Acc:HGNC:17024]
ILMN_1827283	257	ILMN_1827283	LOC101928424	6,09376385562169	0,306922100095401	1,26004250621515	-0,694787373237478	0,56778813830605	9,45743166820752	0 .	7 x 32	11 q22
ILMN_1678054	258	ILMN_1678054	TRIM21	9,56472463641449	0,458821915413322	1,25776727521709	-1,51372974513554	0,752038884215799	15,6442792605694	0 .	5 x 32	11 p15	tripartite motif containing 21 [Source:HGNC Symbol;Acc:HGNC:11312]
ILMN_1751330	259	ILMN_1751330	RBCK1	9,9363980509069	0,413327477548773	1,25762841251415	-1,23527241539111	0,592701941826371	10,0900158897749	0 .	5 x 31	20 p13	RanBP-type and C3HC4-type zinc finger containing 1 [Source:HGNC Symbol;Acc:HGNC:15864]
ILMN_2320964	260	ILMN_2320964	ADAR	10,6507178124725	0,429388996188544	1,25268952505386	-0,982554106267203	0,674346684806321	12,5216542059406	0 .	5 x 31	1 q21	adenosine deaminase, RNA-specific [Source:HGNC Symbol;Acc:HGNC:225]
ILMN_3245569	261	ILMN_3245569		6,31236863046355	0,356954026693958	1,25256164600487	-0,969877095905652	0,426351820853639	6,46265402191439	4.30262492301381e-10 .	7 x 34	4 p16	unc-93 homolog B8 pseudogene (C. elegans) [Source:HGNC Symbol;Acc:HGNC:44037]
ILMN_1739541	262	ILMN_1739541	NMI	9,60499300745836	0,421651069048831	1,24826805417321	-0,958685417437314	0,441661856338179	6,74976208259398	8.92683704734054e-11 .	1 x 34	2 q23	N-myc (and STAT) interactor [Source:HGNC Symbol;Acc:HGNC:7854]
ILMN_3238326	263	ILMN_3238326	RNF144A	7,0835847551436	0,451721727599024	1,24530821475114	-1,35357774891728	0,36193789194219	5,32356852282008	1.44041908400894e-07 .	1 x 31	2 p25	ring finger protein 144A [Source:HGNC Symbol;Acc:HGNC:20457]
ILMN_1758315	264	ILMN_1758315	SLC9A9	7,0684062493385	0,464923688633019	1,23506388151413	-1,32451172208587	0,372258500793837	5,49939815419084	6.15992314934033e-08 .	6 x 35	3 q24	solute carrier family 9, subfamily A (NHE9, cation proton antiporter 9), member 9 [Source:HGNC Symbol;Acc:HGNC:20653]
ILMN_2317751	265	ILMN_2317751	REC8	7,40630825208897	0,410225921616542	1,22816766717945	-0,933884956399499	0,587277442464198	9,94870879962201	0 .	6 x 31	14 q12	REC8 meiotic recombination protein [Source:HGNC Symbol;Acc:HGNC:16879]
ILMN_2186806	266	ILMN_2186806		12,8783770091715	0,488885702174381	1,22448361846012	-1,21521589590831	0,529163236814405	8,55079475157751	2.1094237467878e-15 .	4 x 31
ILMN_1658853	267	ILMN_1658853	ARHGAP25	5,84985291746823	0,383211964175868	1,22403519442651	-0,968349720099804	0,393164119190222	5,86294790038635	1.00432737681899e-08 .	1 x 35	2 p13	Rho GTPase activating protein 25 [Source:HGNC Symbol;Acc:HGNC:28951]
ILMN_2406313	268	ILMN_2406313	RBCK1	8,49098476050252	0,401324586437973	1,2144355312238	-1,03766818225515	0,544501292716326	8,90102718310553	2.22044604925031e-16 .	6 x 31	20 p13	RanBP-type and C3HC4-type zinc finger containing 1 [Source:HGNC Symbol;Acc:HGNC:15864]
ILMN_1737211	269	ILMN_1737211	ZNF585A	6,43322345359465	0,372458150723482	1,2136935991264	-0,976168854315707	0,294361990886798	4,22320144453841	1.87444617618659e-05 .	5 x 29	19 q13	zinc finger protein 585A [Source:HGNC Symbol;Acc:HGNC:26305]
ILMN_1664691	270	ILMN_1664691	DAPP1	8,58287760062324	0,505097606834116	1,2098257186136	-1,76003454270219	0,524955858939395	8,45680063276804	3.77475828372553e-15 .	1 x 33	4 q23	dual adaptor of phosphotyrosine and 3-phosphoinositides [Source:HGNC Symbol;Acc:HGNC:16500]
ILMN_1797531	271	ILMN_1797531	PRKAG2	8,1895915318651	0,530440520420075	1,20812007994543	-1,49331348285984	0,636997690401872	11,3302124911811	0 .	2 x 33	7 q36	protein kinase, AMP-activated, gamma 2 non-catalytic subunit [Source:HGNC Symbol;Acc:HGNC:9386]
ILMN_1747195	272	ILMN_1747195	PSMB8	10,3771010009136	0,442697825601987	1,19874724866537	-1,1898845588662	0,688738226931664	13,0253395105649	0 .	4 x 31	6 p21	proteasome (prosome, macropain) subunit, beta type, 8 [Source:HGNC Symbol;Acc:HGNC:9545]
ILMN_1809086	273	ILMN_1809086	XRN1	9,50578980063532	0,446426155376365	1,19272700268047	-1,29673323646163	0,529499158759254	8,55833684460483	1.99840144432528e-15 .	6 x 31	3 q23	5'-3' exoribonuclease 1 [Source:HGNC Symbol;Acc:HGNC:30654]
ILMN_1745471	274	ILMN_1745471		11,8165451684795	0,475576016253515	1,18390718025734	-1,40056966821634	0,850431541205505	22,1646951895282	0 .	4 x 32	14 q12	Interferon regulatory factor 9 [Source:UniProtKB/TrEMBL;Acc:A0A0B4J293]
ILMN_1731418	275	ILMN_1731418	SP110	11,2263213879558	0,509717562212533	1,18238074083366	-1,56902771619266	0,716566924061711	14,0857523129632	0 .	4 x 32	2 q37	SP110 nuclear body protein [Source:HGNC Symbol;Acc:HGNC:5401]
ILMN_3251132	276	ILMN_3251132	TMOD2	6,97402469441909	0,494397588764185	1,16884878227565	-1,37876738978751	0,461350236615661	7,12983170117062	1.04919406496151e-11 .	1 x 34	15 q21	tropomodulin 2 (neuronal) [Source:HGNC Symbol;Acc:HGNC:11872]
ILMN_1776777	277	ILMN_1776777	ADAR	12,4827357165496	0,399507357988766	1,15206631718726	-1,04681746602327	0,718922890188102	14,1814389310167	0 .	5 x 31	1 q21	adenosine deaminase, RNA-specific [Source:HGNC Symbol;Acc:HGNC:225]
ILMN_1716678	278	ILMN_1716678	MIR4709	12,6300318493199	0,385455477187958	1,15139465704847	-1,10221924316205	0,408813940634343	6,14208339808409	2.37307107298079e-09 .	1 x 30	14 q24	microRNA 4709 [Source:HGNC Symbol;Acc:HGNC:41690]
ILMN_2399363	279	ILMN_2399363	CLEC4A	11,3119896878583	0,578357518990222	1,14987266472066	-2,1151444609846	0,416240911748079	6,27680003741077	1.16536547078994e-09 .	3 x 31	12 p13	C-type lectin domain family 4, member A [Source:HGNC Symbol;Acc:HGNC:13257]
ILMN_1725241	280	ILMN_1725241	GSTK1	11,3443434397596	0,369929167593002	1,14045674787202	-0,902232303654298	0,480483793148881	7,51201227742621	1.14419584917869e-12 .	6 x 35	7 q34	glutathione S-transferase kappa 1 [Source:HGNC Symbol;Acc:HGNC:16906]
ILMN_2148668	281	ILMN_2148668	RCBTB2	9,84424259881759	0,565603382538715	1,13979801265609	-1,86759590924391	0,379924077136268	5,63152104628416	3.21459363572529e-08 .	1 x 32	13 q14	regulator of chromosome condensation (RCC1) and BTB (POZ) domain containing protein 2 [Source:HGNC Symbol;Acc:HGNC:1914]
ILMN_1655935	282	ILMN_1655935	ADCY7	8,4781988467182	0,372510708500743	1,13894105201338	-1,32446624056031	0,419735815913195	6,34071600207648	8.28901614013944e-10 .	1 x 35	16 q12	adenylate cyclase 7 [Source:HGNC Symbol;Acc:HGNC:238]
ILMN_3238233	283	ILMN_3238233	HIST2H4A	6,65087179407548	0,382847226004298	1,13873998277188	-1,06458425398075	0,413848078890781	6,23323353837744	1.46821999003066e-09 .	1 x 31	1 q21	histone cluster 2, H4a [Source:HGNC Symbol;Acc:HGNC:4794]
ILMN_1761069	284	ILMN_1761069	UVRAG	7,88472159005022	0,340326304494958	1,13750707716031	-1,8812620013818	0,430953287345224	6,54820752821155	2.70405031699283e-10 .	1 x 35	11 q13	UV radiation resistance associated [Source:HGNC Symbol;Acc:HGNC:12640]
ILMN_1737599	285	ILMN_1737599	TRIM5	6,16587904880596	0,299576229277084	1,13057861594668	-0,717844464263851	0,459154597375343	7,08680750879397	1.34128264051014e-11 .	1 x 30	11 p15	tripartite motif containing 5 [Source:HGNC Symbol;Acc:HGNC:16276]
ILMN_1681542	286	ILMN_1681542	HIST1H4E	6,57102544682152	0,446109550867251	1,13016764393637	-0,942833378916263	0,355343398868593	5,21240661410233	2.44073466104666e-07 .	1 x 31	6 p22	histone cluster 1, H4e [Source:HGNC Symbol;Acc:HGNC:4790]
ILMN_1778845	287	ILMN_1778845	FAM111A	8,66639913158446	0,410926033184367	1,1094877685208	-1,18184067920025	0,437732539869538	6,67539901671812	1.34666500173353e-10 .	3 x 30	11 q12	family with sequence similarity 111, member A [Source:HGNC Symbol;Acc:HGNC:24725]
ILMN_1660923	288	ILMN_1660923		12,0195792523066	0,400637565047715	1,10873568943019	-0,996516536254019	0,521155696204575	8,37263997325372	6.32827124036339e-15 .	3 x 30	6 p22	major histocompatibility complex, class I, V (pseudogene) [Source:HGNC Symbol;Acc:HGNC:23482]
ILMN_2326509	289	ILMN_2326509	CASP1	11,5764385154995	0,433658055013249	1,10526330897421	-1,52024348395737	0,728634941133421	14,586809500994	0 .	4 x 31	11 q22	caspase 1, apoptosis-related cysteine peptidase [Source:HGNC Symbol;Acc:HGNC:1499]
ILMN_1651872	290	ILMN_1651872	UBIAD1	7,63034812574612	0,342025320979719	1,10263169090651	-0,663493529256641	0,575260713462779	9,64286757413933	0 .	3 x 30	1 p36	UbiA prenyltransferase domain containing 1 [Source:HGNC Symbol;Acc:HGNC:30791]
ILMN_2242937	291	ILMN_2242937		7,70112962011753	0,430596018064552	1,1010960277351	-1,40806130019122	0,505264754349016	8,02795735696564	5.24025267623074e-14 .	3 x 35
ILMN_2410038	292	ILMN_2410038	FAM111A	10,5938068007832	0,430178165609665	1,10045693274316	-1,38749499845685	0,413189247954149	6,22126559980415	1.56414559082663e-09 .	2 x 30	11 q12	family with sequence similarity 111, member A [Source:HGNC Symbol;Acc:HGNC:24725]
ILMN_1883997	293	ILMN_1883997		6,35541056567219	0,399123604245343	1,09820956230676	-0,954997520287977	0,451417920191968	6,93650448434398	3.14313020055579e-11 .	1 x 31
ILMN_1716547	294	ILMN_1716547	NAGK	11,455852476136	0,420867531137738	1,09267903217975	-1,33674977938342	0,491376577236045	7,7357341901197	3.04423153352218e-13 .	5 x 30	2 p13	N-acetylglucosamine kinase [Source:HGNC Symbol;Acc:HGNC:17174]
ILMN_1670764	295	ILMN_1670764	USP25	6,32804103418983	0,36536939238847	1,07928910166806	-1,03706714825825	0,578475661409459	9,7237490753521	0 .	1 x 34	21 q21	ubiquitin specific peptidase 25 [Source:HGNC Symbol;Acc:HGNC:12624]
ILMN_1794470	296	ILMN_1794470	ANKFY1	9,00567395538662	0,368550174330583	1,07914519285021	-0,854781559628726	0,667599178460379	12,2946972148754	0 .	5 x 31	17 p13	ankyrin repeat and FYVE domain containing 1 [Source:HGNC Symbol;Acc:HGNC:20763]
ILMN_1700518	297	ILMN_1700518	HMGN4	10,2422110107555	0,530977011113201	1,07616372082346	-1,56568332102917	0,504882978713054	8,01981519268281	5.50670620214078e-14 .	2 x 35	6 p22	high mobility group nucleosomal binding domain 4 [Source:HGNC Symbol;Acc:HGNC:4989]
ILMN_1809566	298	ILMN_1809566	ZSCAN16	7,79037991343693	0,389685114773854	1,06735496398939	-1,38219314427377	0,562393182560674	9,32570696560992	0 .	1 x 33	6 p22	zinc finger and SCAN domain containing 16 [Source:HGNC Symbol;Acc:HGNC:20813]
ILMN_2387919	299	ILMN_2387919	PRKAG2	7,63826672765837	0,429048675359957	1,06377193006795	-1,09676022877415	0,627922043945458	11,0624388219526	0 .	2 x 32	7 q36	protein kinase, AMP-activated, gamma 2 non-catalytic subunit [Source:HGNC Symbol;Acc:HGNC:9386]
ILMN_1806017	300	ILMN_1806017	PSME1	12,3851495767917	0,407343330147236	1,05381783362937	-1,04391612316011	0,735038722087835	14,8642620249101	0 .	3 x 31	14 q12	proteasome (prosome, macropain) activator subunit 1 (PA28 alpha) [Source:HGNC Symbol;Acc:HGNC:9568]
ILMN_1667068	301	ILMN_1667068	ZC3HAV1	10,1310118691312	0,359360181790783	1,0439445570267	-0,934166642257507	0,33162516890696	4,81975949511671	1.47752856527461e-06 .	5 x 29	7 q34	zinc finger CCCH-type, antiviral 1 [Source:HGNC Symbol;Acc:HGNC:23721]
ILMN_3229046	302	ILMN_3229046	PATL2	6,24691575870197	0,32090767368991	1,03976213905066	-0,733841720280914	0,432249545527328	6,57242105307686	2.36941355424847e-10 .	2 x 30	15 q21	protein associated with topoisomerase II homolog 2 (yeast) [Source:HGNC Symbol;Acc:HGNC:33630]
ILMN_1682081	303	ILMN_1682081	RNF19B	9,48122538521053	0,440951142216414	1,019041289	-2,01721121337895	0,490887253293221	7,72558354799	3.23296944770846e-13 .	5 x 30	1 p35	ring finger protein 19B [Source:HGNC Symbol;Acc:HGNC:26886]
ILMN_1788059	304	ILMN_1788059	PCGF5	6,62550601347648	0,416283460843612	1,0143905244551	-1,20407633711859	0,463526925409061	7,17264882066505	8.21032131170796e-12 .	1 x 31	10 q23	polycomb group ring finger 5 [Source:HGNC Symbol;Acc:HGNC:28264]
ILMN_1763637	305	ILMN_1763637	KIAA0226	6,31370541029914	0,282463169292758	1,0094399096535	-0,746614319925455	0,517678954860307	8,29624125204145	1.02140518265514e-14 .	2 x 30	3 q29	KIAA0226 [Source:HGNC Symbol;Acc:HGNC:28991]
ILMN_2390946	306	ILMN_2390946	SCARF1	6,05247966085385	0,361780391012231	1,00883631276194	-0,779073362864376	0,329042520842736	4,77764648121624	1.78174688447719e-06 .	1 x 30	17 p13	scavenger receptor class F, member 1 [Source:HGNC Symbol;Acc:HGNC:16820]
ILMN_3241692	307	ILMN_3241692	MICA	7,33771122283244	0,388215382077197	1,00785778309388	-1,10913950732718	0,53006904877413	8,57114477234262	1.77635683940025e-15 .	3 x 30	6 p21	MHC class I polypeptide-related sequence A [Source:HGNC Symbol;Acc:HGNC:7090]
ILMN_1671452	308	ILMN_1671452	MRPL44	8,36252495271742	0,293360945538541	1,00656987505626	-0,877113998933212	0,479967350334024	7,50151958377461	1.2170264795941e-12 .	1 x 30	2 q36	mitochondrial ribosomal protein L44 [Source:HGNC Symbol;Acc:HGNC:16650]
ILMN_1760858	309	ILMN_1760858	RAB8A	10,7150649054371	0,310995422953924	0,982586289404956	-0,804256922016098	0,639477211548895	11,4047283235846	0 .	4 x 30	19 p13	RAB8A, member RAS oncogene family [Source:HGNC Symbol;Acc:HGNC:7007]
ILMN_1721026	310	ILMN_1721026	SAMHD1	5,7064317634487	0,458532840927669	0,97086729955657	-1,09761385503817	0,331393640507873	4,81597921581217	1.50264149423318e-06 .	1 x 35	20 q11	SAM domain and HD domain 1 [Source:HGNC Symbol;Acc:HGNC:15925]
ILMN_1694711	311	ILMN_1694711	MAD2L1BP	8,47114461807066	0,330015177627126	0,965051695392496	-0,774063762139085	0,598016998324924	10,2305247803746	0 .	6 x 35	6 p21	MAD2L1 binding protein [Source:HGNC Symbol;Acc:HGNC:21059]
ILMN_1800078	312	ILMN_1800078		10,8658082814953	0,368502058439905	0,954960302083595	-0,846849919642718	0,530975159488204	8,59154233333162	1.55431223447522e-15 .	4 x 36
ILMN_2412172	313	ILMN_2412172	APOBEC3F	7,34027979924978	0,38800643846636	0,947799254413381	-1,04570646462346	0,451704426398794	6,94203502600392	3.04671843309734e-11 .	1 x 35	22 q13	apolipoprotein B mRNA editing enzyme, catalytic polypeptide-like 3F [Source:HGNC Symbol;Acc:HGNC:17356]
ILMN_1680782	314	ILMN_1680782	PATL1	9,89806568376075	0,32552658531423	0,94460371718662	-1,17040611941864	0,530314773127178	8,57667225706066	1.77635683940025e-15 .	4 x 36	11 q12	protein associated with topoisomerase II homolog 1 (yeast) [Source:HGNC Symbol;Acc:HGNC:26721]
ILMN_1730441	315	ILMN_1730441	OR52K2	6,03081549791679	0,291317124784909	0,935070685556899	-0,987878819864154	0,38369438841596	5,69700002532802	2.32014378820367e-08 .	5 x 29	11 p15	olfactory receptor, family 52, subfamily K, member 2 [Source:HGNC Symbol;Acc:HGNC:15223]
ILMN_2130441	316	ILMN_2130441		13,8533733403557	0,406206608276476	0,921190075118007	-1,18164444593462	0,506212136371148	8,04818963044186	4.64073224293315e-14 .	4 x 30
ILMN_1805449	317	ILMN_1805449	TAPBPL	8,01534867078864	0,359545408318513	0,911955045095569	-1,16069321273601	0,44329860361	6,78087965711849	7.51003703669539e-11 .	4 x 29	12 p13	TAP binding protein-like [Source:HGNC Symbol;Acc:HGNC:30683]
ILMN_1692058	318	ILMN_1692058	NDN	6,78970190983493	0,361647217621766	0,891235837801911	-0,86418689730335	0,54424579633054	8,89509216877879	2.22044604925031e-16 .	5 x 30	15 q11	necdin, melanoma antigen (MAGE) family member [Source:HGNC Symbol;Acc:HGNC:7675]
ILMN_1704014	319	ILMN_1704014	LOC100996720	7,89155185884928	0,379570615215705	0,861102737077035	-1,23239233239139	0,297600519826426	4,27415250372515	1.52335696199657e-05 .	4 x 29	1 p11
ILMN_1672662	320	ILMN_1672662	SLC20A1	9,85026025937163	0,404224982756908	0,860311158838892	-1,35528879157163	0,447171023893587	6,85483886655976	4.97129004628505e-11 .	1 x 34	2 q14	solute carrier family 20 (phosphate transporter), member 1 [Source:HGNC Symbol;Acc:HGNC:10946]
ILMN_1735364	321	ILMN_1735364	ANKFY1	5,9445846980267	0,243737867118753	0,849072399241712	-0,595154943231969	0,416217756560978	6,2763776962214	1.16798370974891e-09 .	1 x 30	17 p13	ankyrin repeat and FYVE domain containing 1 [Source:HGNC Symbol;Acc:HGNC:20763]
ILMN_1667330	322	ILMN_1667330		7,61931507758055	0,409493478496771	0,821813454966815	-1,09548605909108	0,293415636329803	4,20834284746721	1.99062690131591e-05 .	1 x 30	19 q13	Uncharacterized protein [Source:UniProtKB/TrEMBL;Acc:K7EQD1]
ILMN_1738704	323	ILMN_1738704	TRIM26	8,18840626290454	0,27786834106721	0,812630300416513	-0,599433238394015	0,503924204168104	7,99939514119128	6.23945339839338e-14 .	6 x 30	6 p22	tripartite motif containing 26 [Source:HGNC Symbol;Acc:HGNC:12962]
ILMN_1764571	324	ILMN_1764571	ARHGAP23	5,89853464782906	0,271002418223258	0,80345063407094	-0,669000158844842	0,49172745109085	7,74301873719849	2.91433543964104e-13 .	1 x 30	17 q12	Rho GTPase activating protein 23 [Source:HGNC Symbol;Acc:HGNC:29293]
ILMN_1784523	325	ILMN_1784523	ATP6V1G1	11,5005093472017	0,301404526624295	0,785428874271991	-1,49792802545958	0,538789194161704	8,7691702280756	5.55111512312578e-16 .	1 x 35	9 q32	ATPase, H+ transporting, lysosomal 13kDa, V1 subunit G1 [Source:HGNC Symbol;Acc:HGNC:864]
ILMN_1792078	326	ILMN_1792078	RNF114	10,7553835470039	0,304336070540505	0,753606977101324	-1,07605769315131	0,438499148138867	6,68986978286005	1.24337207196845e-10 .	3 x 29	20 q13	ring finger protein 114 [Source:HGNC Symbol;Acc:HGNC:13094]
ILMN_3247906	327	ILMN_3247906	RNF114	8,82760858539767	0,296672596993423	0,729809764976018	-0,989136138039776	0,509946004578728	8,12831343899922	2.8421709430404e-14 .	2 x 30	20 q13	ring finger protein 114 [Source:HGNC Symbol;Acc:HGNC:13094]
ILMN_1801600	328	ILMN_1801600	CCDC97	8,93655029031975	0,254906814810765	0,649061013522353	-0,66646448543554	0,570049372724805	9,51317417948134	0 .	2 x 30	19 q13	coiled-coil domain containing 97 [Source:HGNC Symbol;Acc:HGNC:28289]
ILMN_1676905	329	ILMN_1676905	TIGD7	7,0916142129005	0,316746635565677	0,646831554262664	-1,21128568263208	0,321462435092937	4,65473322899923	3.05665061284266e-06 .	1 x 30	16 p13	tigger transposable element derived 7 [Source:HGNC Symbol;Acc:HGNC:18331]
ILMN_1687888	330	ILMN_1687888	BTN3A1	5,93372849098911	0,270672087513223	0,613573812521413	-0,976802758036479	0,414254796471704	6,24062763023259	1.4118657354345e-09 .	3 x 29	6 p22	butyrophilin, subfamily 3, member A1 [Source:HGNC Symbol;Acc:HGNC:1138]
ILMN_2203950	331	ILMN_2203950	HLA-A	14,5635130967014	0,268995332811062	0,456880727561765	-1,14066250412244	0,449543094690133	6,90038031892557	3.85121934343147e-11 .	4 x 29	6 p22	major histocompatibility complex, class I, A [Source:HGNC Symbol;Acc:HGNC:4931]

## Sheet: Module E
	Rank	ID	Symbol	mean expression	SD	max delta e	min delta e	correlation	->t.score	->p.value	Metagene	Chromosome	Description
ILMN_3251587	1	ILMN_3251587		9,4511359008208	1,74209642154902	4,32551634586341	-4,0294501920787	0,492186371162477	7,75255395843224	2.75335310107039e-13 .	1 x 45	21 p11
ILMN_3239610	2	ILMN_3239610		9,2319058650382	1,62879244538652	3,42398935664601	-3,88727652136978	0,644547998931873	11,5590044385878	0 .	1 x 45
ILMN_1758623	3	ILMN_1758623	HIST1H2BD	8,79658006672072	0,95185753443525	2,8976836668056	-2,8117093093944	0,585240629818007	9,89618244000348	0 .	5 x 45	6 p22	histone cluster 1, H2bd [Source:HGNC Symbol;Acc:HGNC:4747]
ILMN_2292178	4	ILMN_2292178	CLEC12A	10,2490029356479	1,28390692848566	2,85972305135211	-2,69692748219527	0,409507853563947	6,1546072881607	2.22214679990174e-09 .	1 x 45	12 p13	C-type lectin domain family 12, member A [Source:HGNC Symbol;Acc:HGNC:31713]
ILMN_2335813	5	ILMN_2335813	GCH1	6,24944987662136	0,754364089092016	2,78448084766812	-1,5285312008582	0,642447757617063	11,4947943786948	0 .	3 x 44	14 q22	GTP cyclohydrolase 1 [Source:HGNC Symbol;Acc:HGNC:4193]
ILMN_1703337	6	ILMN_1703337		9,32152540454548	1,24507227126864	2,76317526445451	-2,72668826711391	0,571084687766689	9,53880272453849	0 .	1 x 45
ILMN_2260082	7	ILMN_2260082	NAIP	7,88634465757546	0,886122914338206	2,71749742295086	-1,96694604488599	0,697518272118283	13,3468171891434	0 .	4 x 45	5 q13	NLR family, apoptosis inhibitory protein [Source:HGNC Symbol;Acc:HGNC:7634]
ILMN_1745242	8	ILMN_1745242	PLSCR1	8,39319977663842	0,926280418106983	2,62405454515105	-2,0668286348121	0,747290786688362	15,419682135564	0 .	3 x 45	3 q24	phospholipid scramblase 1 [Source:HGNC Symbol;Acc:HGNC:9092]
ILMN_1689734	9	ILMN_1689734	IL1RN	9,25161823443842	0,920784353588429	2,61760091424579	-3,45733565398053	0,809047595884561	18,8740644805123	0 .	2 x 45	2 q14	interleukin 1 receptor antagonist [Source:HGNC Symbol;Acc:HGNC:6000]
ILMN_1792682	10	ILMN_1792682	MCTP2	7,78226549252482	0,88758998061117	2,59134594177518	-2,30762259392482	0,860911731927677	23,2022132568077	0 .	3 x 45	15 q26	multiple C2 domains, transmembrane 2 [Source:HGNC Symbol;Acc:HGNC:25636]
ILMN_1747759	11	ILMN_1747759	WSB1	8,36748587298341	0,782387737776207	2,58922528896397	-1,96097017161499	0,725881319928743	14,4700411054674	0 .	3 x 45	17 q11	WD repeat and SOCS box containing 1 [Source:HGNC Symbol;Acc:HGNC:19221]
ILMN_1806015	12	ILMN_1806015		8,06576830996391	0,956920013867339	2,5856669860361	-2,43972949937969	0,863561223728725	23,4817963550514	0 .	3 x 45	1 p31	solute carrier family 2 (facilitated glucose transporter), member 3 pseudogene 2 [Source:HGNC Symbol;Acc:HGNC:31074]
ILMN_1791483	13	ILMN_1791483	PDE4D	6,4682711266574	0,670321484859712	2,53625466271103	-1,57490437484687	0,716592173356281	14,0867725133766	0 .	4 x 44	5 q12	phosphodiesterase 4D, cAMP-specific [Source:HGNC Symbol;Acc:HGNC:8783]
ILMN_3243466	14	ILMN_3243466	LIPN	7,14666187321305	0,77224751135621	2,50554104985537	-1,8923999280341	0,542976709716346	8,86566413288667	2.22044604925031e-16 .	5 x 45	10 q23	lipase, family member N [Source:HGNC Symbol;Acc:HGNC:23452]
ILMN_2291954	15	ILMN_2291954	SLA	7,96949945774814	0,776250725116641	2,50381982362028	-2,24276964490604	0,692505587957888	13,1618984956062	0 .	3 x 45	8 q24	Src-like-adaptor [Source:HGNC Symbol;Acc:HGNC:10902]
ILMN_1733559	16	ILMN_1733559		10,5576229541544	1,07678698599747	2,50338470184562	-4,31973352780701	0,360217848682328	5,29448665727013	1.6547225734076e-07 .	1 x 44
ILMN_1771348	17	ILMN_1771348	SDHAF3	8,08666803455839	0,787932408059887	2,43199442470477	-1,76766384202681	0,752906925014554	15,6859382457154	0 .	4 x 45	7 q21	succinate dehydrogenase complex assembly factor 3 [Source:HGNC Symbol;Acc:HGNC:21752]
ILMN_2379967	18	ILMN_2379967	FCAR	8,56332865962956	0,910088752337259	2,43085557437045	-2,6587384473664	0,88133684261546	25,5758231261685	0 .	2 x 45	19 q13	Fc fragment of IgA receptor [Source:HGNC Symbol;Acc:HGNC:3608]
ILMN_1653652	19	ILMN_1653652	PTPRC	10,3123884582602	0,850073205979872	2,36931336621351	-4,18251102824964	0,68032196796774	12,7274315584136	0 .	2 x 45	CHR_HSCHR1_3_CTG31 q31	protein tyrosine phosphatase, receptor type, C [Source:HGNC Symbol;Acc:HGNC:9666]
ILMN_2365091	20	ILMN_2365091	FCAR	8,6279067680541	0,962245462512042	2,36401182436695	-2,81103697203831	0,882802573060171	25,768022137836	0 .	2 x 45	19 q13	Fc fragment of IgA receptor [Source:HGNC Symbol;Acc:HGNC:3608]
ILMN_1747347	21	ILMN_1747347	MILR1	7,99702105410645	0,848512900103333	2,36273519380933	-1,95330608147488	0,700556468872225	13,4607443373784	0 .	2 x 45	17 q23	mast cell immunoglobulin-like receptor 1 [Source:HGNC Symbol;Acc:HGNC:27570]
ILMN_1669286	22	ILMN_1669286	YWHAZ	7,26940417266681	0,848592307746509	2,3553869175174	-1,79856333692471	0,89536060677731	27,566610890483	0 .	1 x 45	8 q22	tyrosine 3-monooxygenase/tryptophan 5-monooxygenase activation protein, zeta [Source:HGNC Symbol;Acc:HGNC:12855]
ILMN_1811909	23	ILMN_1811909		10,0902195114713	0,733135349174079	2,32062102073923	-2,0250341070871	0,793817618876869	17,8971855400202	0 .	2 x 45	5 q15
ILMN_3249578	24	ILMN_3249578		10,9129385881338	1,04859109424702	2,31572380912936	-4,23109673312853	0,358068384199352	5,25823145486684	1.96564415078093e-07 .	1 x 44	21 p11
ILMN_2340217	25	ILMN_2340217	PTPRC	10,0395845677946	0,833432786928144	2,31464880299488	-3,68277880098934	0,693908822815436	13,2132883694424	0 .	2 x 45	CHR_HSCHR1_3_CTG31 q31	protein tyrosine phosphatase, receptor type, C [Source:HGNC Symbol;Acc:HGNC:9666]
ILMN_2348788	26	ILMN_2348788	CD44	9,82150493442213	0,844255014599233	2,27542650620944	-2,83174803418529	0,824451221193346	19,9746351636936	0 .	2 x 45	11 p13	CD44 molecule (Indian blood group) [Source:HGNC Symbol;Acc:HGNC:1681]
ILMN_1663257	27	ILMN_1663257	ATP6V1C1	6,06489947213053	0,66125993843745	2,26250149710105	-1,54144122260421	0,696681631009028	13,3156922577747	0 .	4 x 44	8 q22	ATPase, H+ transporting, lysosomal 42kDa, V1 subunit C1 [Source:HGNC Symbol;Acc:HGNC:856]
ILMN_1693905	28	ILMN_1693905	HAT1	7,35908885789266	0,557981436137745	2,25805104083892	-1,24726275710318	0,802619948322517	18,4495236928053	0 .	4 x 45	2 q31	histone acetyltransferase 1 [Source:HGNC Symbol;Acc:HGNC:4821]
ILMN_1788002	29	ILMN_1788002	MAPK14	8,41089479773335	0,931658186132249	2,25446123695086	-2,81475607552283	0,867233136927291	23,8819985938344	0 .	3 x 45	6 p21	mitogen-activated protein kinase 14 [Source:HGNC Symbol;Acc:HGNC:6876]
ILMN_2276952	30	ILMN_2276952	TSC22D3	8,82685012481241	0,941088842925909	2,21413240755601	-3,52625230045978	0,579506845306232	9,74983517136653	0 .	1 x 45	X q22	TSC22 domain family, member 3 [Source:HGNC Symbol;Acc:HGNC:3051]
ILMN_1790985	31	ILMN_1790985		9,04041056978454	0,827806649076487	2,1675816857944	-3,58496969872138	0,745520116298862	15,3373077926381	0 .	4 x 45	X q22
ILMN_1725072	32	ILMN_1725072		6,12089403362848	0,645790096378752	2,16339903099783	-1,07963499643374	0,716882023671248	14,098492106188	0 .	4 x 44
ILMN_1752639	33	ILMN_1752639	SLC25A24	6,48716763402133	0,740554711276872	2,14109071326814	-1,72471601555291	0,854560997425813	22,5611372413976	0 .	1 x 45	1 p13	solute carrier family 25 (mitochondrial carrier; phosphate carrier), member 24 [Source:HGNC Symbol;Acc:HGNC:20662]
ILMN_1736327	34	ILMN_1736327	CDC42EP3	7,94810772380191	0,902723336925996	2,14045575945599	-2,19939550681244	0,906324152611831	29,4069706388672	0 .	1 x 45	2 p22	CDC42 effector protein (Rho GTPase binding) 3 [Source:HGNC Symbol;Acc:HGNC:16943]
ILMN_1798612	35	ILMN_1798612	SNX20	7,22843601462399	0,579882139457939	2,12845576439707	-1,40263793393452	0,715395823749284	14,038558519233	0 .	4 x 44	16 q12	sorting nexin 20 [Source:HGNC Symbol;Acc:HGNC:30390]
ILMN_3289090	36	ILMN_3289090	BAZ2B	9,81381558158108	0,969640841470778	2,11133239378734	-3,62331448218634	0,867356625088549	23,8957248920198	0 .	1 x 45	2 q24	bromodomain adjacent to zinc finger domain, 2B [Source:HGNC Symbol;Acc:HGNC:963]
ILMN_1758864	37	ILMN_1758864	VNN2	12,3757834699588	1,10048014148965	2,07217906577809	-4,44846523461139	0,925841176633059	33,5910645390931	0 .	1 x 45	6 q23	vanin 2 [Source:HGNC Symbol;Acc:HGNC:12706]
ILMN_1829845	38	ILMN_1829845		8,48872035667803	0,921662135601741	2,06555270295354	-2,68169325598329	0,667670744939332	12,2970752271384	0 .	1 x 45
ILMN_3191030	39	ILMN_3191030		8,19518327305795	0,80298912434975	2,06275369153152	-2,50515007297374	0,842165843373061	21,4146848839086	0 .	2 x 45
ILMN_1778796	40	ILMN_1778796	ADSS	8,23826437724197	0,758310399874046	2,05856913468435	-2,36751573434197	0,719915849920009	14,2220694169093	0 .	1 x 45	1 q44	adenylosuccinate synthase [Source:HGNC Symbol;Acc:HGNC:292]
ILMN_2256050	41	ILMN_2256050	SERPINA1	7,49595662323042	0,837715016391787	2,0552007801538	-2,19745804965147	0,713027501382601	13,9438562954018	0 .	4 x 45	14 q32	serpin peptidase inhibitor, clade A (alpha-1 antiproteinase, antitrypsin), member 1 [Source:HGNC Symbol;Acc:HGNC:8941]
ILMN_1665859	42	ILMN_1665859	RAB27A	9,91601059975823	0,689097619666795	2,05322356324178	-2,09415787660032	0,862276920526657	23,3453394816346	0 .	3 x 45	15 q21	RAB27A, member RAS oncogene family [Source:HGNC Symbol;Acc:HGNC:9766]
ILMN_1799208	43	ILMN_1799208	CSGALNACT2	7,83574633617582	0,842156195179798	2,04881230372944	-2,60334673180213	0,792399881141634	17,8111546370461	0 .	3 x 45	10 q11	chondroitin sulfate N-acetylgalactosaminyltransferase 2 [Source:HGNC Symbol;Acc:HGNC:24292]
ILMN_1752270	44	ILMN_1752270	SLC25A40	6,88651079428053	0,653470603955001	2,04463614850895	-1,11620782408579	0,782936439321576	17,2561552383696	0 .	4 x 45	7 q21	solute carrier family 25, member 40 [Source:HGNC Symbol;Acc:HGNC:29680]
ILMN_1767809	45	ILMN_1767809	DNAJC25-GNG10	8,29771533910986	0,779342245874122	2,03794356493751	-2,43582742998881	0,792516044392551	17,8181742815506	0 .	4 x 45	9 q31	DNAJC25-GNG10 readthrough [Source:HGNC Symbol;Acc:HGNC:37501]
ILMN_1722025	46	ILMN_1722025	CPEB4	8,2316636217644	0,754667630105853	2,03681549384086	-2,64070278350125	0,649986297247914	11,7273647640028	0 .	5 x 45	5 q35	cytoplasmic polyadenylation element binding protein 4 [Source:HGNC Symbol;Acc:HGNC:21747]
ILMN_2094166	47	ILMN_2094166	CHMP5	9,81068560635584	0,888538908848958	2,03440616453889	-4,05589459135058	0,893610072972807	27,298038828011	0 .	1 x 45	9 p13	charged multivesicular body protein 5 [Source:HGNC Symbol;Acc:HGNC:26942]
ILMN_1675156	48	ILMN_1675156	CDC42	8,46504589947138	0,848032499742533	1,99916233473915	-2,58833967757665	0,869951615623195	24,1883563586156	0 .	2 x 45	1 p36	cell division cycle 42 [Source:HGNC Symbol;Acc:HGNC:1736]
ILMN_1741159	49	ILMN_1741159	MAP3K8	9,30312464422792	0,489795553133385	1,99585393971945	-1,71107885774371	0,624502458454686	10,9635030455762	0 .	5 x 43	10 p11	mitogen-activated protein kinase kinase kinase 8 [Source:HGNC Symbol;Acc:HGNC:6860]
ILMN_2414325	50	ILMN_2414325	TNFAIP8	9,12982356635191	0,739752279850678	1,98146619054283	-2,65300911337823	0,764045499630984	16,237872342624	0 .	1 x 44	5 q23	tumor necrosis factor, alpha-induced protein 8 [Source:HGNC Symbol;Acc:HGNC:17260]
ILMN_1732534	51	ILMN_1732534	CHMP5	9,78869100772319	0,635659008742578	1,96343846106628	-2,1617308702074	0,772253915091126	16,6667381067348	0 .	3 x 45	9 p13	charged multivesicular body protein 5 [Source:HGNC Symbol;Acc:HGNC:26942]
ILMN_1788547	52	ILMN_1788547	GCLM	8,38640663848911	0,720094358687995	1,95609986145826	-1,43043077548385	0,750502013086405	15,5709803247162	0 .	4 x 45	1 p22	glutamate-cysteine ligase, modifier subunit [Source:HGNC Symbol;Acc:HGNC:4312]
ILMN_1703926	53	ILMN_1703926	PTGER2	9,10508113087585	0,760491682631695	1,94535249749258	-3,340666849639	0,684150714057474	12,8617564824248	0 .	3 x 44	14 q22	prostaglandin E receptor 2 (subtype EP2), 53kDa [Source:HGNC Symbol;Acc:HGNC:9594]
ILMN_1770822	54	ILMN_1770822	RPS6KA3	6,36687625671061	0,653617661131494	1,93546581578413	-1,50689263817903	0,780729194046959	17,1312872880025	0 .	3 x 45	X p22	ribosomal protein S6 kinase, 90kDa, polypeptide 3 [Source:HGNC Symbol;Acc:HGNC:10432]
ILMN_1792922	55	ILMN_1792922	SOD2	6,90275817103903	0,658771223221332	1,93532682437676	-1,76321945208113	0,73484420800672	14,8557095842158	0 .	1 x 45	6 q25	superoxide dismutase 2, mitochondrial [Source:HGNC Symbol;Acc:HGNC:11180]
ILMN_1709396	56	ILMN_1709396	PDCD10	6,9973565950141	0,555240020090828	1,9239378989859	-1,29028203386147	0,645385599854938	11,5847366560261	0 .	5 x 44	3 q26	programmed cell death 10 [Source:HGNC Symbol;Acc:HGNC:8761]
ILMN_1768110	57	ILMN_1768110	ZAK	7,98147453969825	0,621502619757755	1,91934389729122	-1,52030843850352	0,650865795106038	11,7548824143027	0 .	5 x 45	2 q31	Mitogen-activated protein kinase kinase kinase MLT [Source:UniProtKB/Swiss-Prot;Acc:Q9NYL2]
ILMN_1753111	58	ILMN_1753111	NAMPT	11,9977206316094	0,996394679906399	1,91590147344319	-3,24747960088839	0,91287877437758	30,6610004556129	0 .	1 x 45	7 q22	nicotinamide phosphoribosyltransferase [Source:HGNC Symbol;Acc:HGNC:30092]
ILMN_2068747	59	ILMN_2068747	OAT	9,0146488822092	0,664695651702284	1,88834601452765	-2,42014586473025	0,736015809329293	14,90734389294	0 .	4 x 45	10 q26	ornithine aminotransferase [Source:HGNC Symbol;Acc:HGNC:8091]
ILMN_1652003	60	ILMN_1652003		9,47727028740277	0,844790021664218	1,88423067875513	-2,83840388117645	0,722675393926923	14,3359429775918	0 .	4 x 45	15 q21
ILMN_1792885	61	ILMN_1792885	CTSC	8,91151959896136	0,612737964414218	1,87395059603864	-1,42218344676135	0,591562588368696	10,0601627469412	0 .	4 x 44	11 q14	cathepsin C [Source:HGNC Symbol;Acc:HGNC:2528]
ILMN_1686948	62	ILMN_1686948	CASC4	6,0267908823349	0,550370942693285	1,86876592496509	-1,48246543052964	0,754818330456996	15,7783390019924	0 .	3 x 44	15 q15	cancer susceptibility candidate 4 [Source:HGNC Symbol;Acc:HGNC:24892]
ILMN_1779258	63	ILMN_1779258		10,1613144088756	0,725004533421286	1,86751743522967	-2,82328339978086	0,898833858329525	28,1188316239698	0 .	2 x 45
ILMN_1810418	64	ILMN_1810418	LBR	8,17329071059111	0,700072620367115	1,86640759338785	-1,96859758145953	0,76657027499866	16,3676888660579	0 .	2 x 45	1 q42	lamin B receptor [Source:HGNC Symbol;Acc:HGNC:6518]
ILMN_3242551	65	ILMN_3242551		8,55179490324258	0,701350497350656	1,86418059702059	-2,94706998797941	0,818300007243613	19,5200647722046	0 .	3 x 45	17 p13
ILMN_1793950	66	ILMN_1793950	POTEM	8,03641582226742	0,620566250908018	1,86044431685889	-1,68610935730427	0,700107942038183	13,4438357743215	0 .	4 x 44	14 q11	POTE ankyrin domain family, member M [Source:HGNC Symbol;Acc:HGNC:37096]
ILMN_1654441	67	ILMN_1654441	OAT	8,39634307138485	0,669162798265154	1,85858658788883	-2,59390114672169	0,749093770231284	15,5043242054921	0 .	4 x 45	10 q26	ornithine aminotransferase [Source:HGNC Symbol;Acc:HGNC:8091]
ILMN_1708627	68	ILMN_1708627	SRP9	9,61825731174482	0,840293007804961	1,84889806614992	-3,14583401605534	0,848457806740956	21,9805026445531	0 .	1 x 45	1 q42	signal recognition particle 9kDa [Source:HGNC Symbol;Acc:HGNC:11304]
ILMN_3248403	69	ILMN_3248403	SDHC	8,48350857062587	0,720708046468038	1,84871993121097	-2,51422504850482	0,863858706376145	23,5136586617503	0 .	2 x 45	1 q23	succinate dehydrogenase complex, subunit C, integral membrane protein, 15kDa [Source:HGNC Symbol;Acc:HGNC:10682]
ILMN_1737498	70	ILMN_1737498	MLKL	7,97221025812313	0,574902535877741	1,84505978396108	-1,38472611941787	0,672045005198578	12,4436038335103	0 .	5 x 44	16 q23	mixed lineage kinase domain-like [Source:HGNC Symbol;Acc:HGNC:26617]
ILMN_1666742	71	ILMN_1666742	C9orf72	7,53336705590585	0,799621769273563	1,8362842090731	-1,87950879379006	0,898482504048834	28,0617532332033	0 .	1 x 45	9 p21	chromosome 9 open reading frame 72 [Source:HGNC Symbol;Acc:HGNC:28337]
ILMN_1691809	72	ILMN_1691809		7,34124414158886	0,611280057045953	1,83577479823745	-1,79330617199413	0,840556010164313	21,2748735133507	0 .	1 x 44	11 p15	Proteasome subunit alpha type [Source:UniProtKB/TrEMBL;Acc:B4DEV8]
ILMN_1715863	73	ILMN_1715863	MLKL	7,91666457013183	0,587167234671844	1,8350964747208	-1,97966561499499	0,727418833278786	14,5350562720598	0 .	5 x 45	16 q23	mixed lineage kinase domain-like [Source:HGNC Symbol;Acc:HGNC:26617]
ILMN_1652490	74	ILMN_1652490	MANSC1	9,15104650597543	0,711618194429778	1,83419934970878	-2,1682423786228	0,739567533903767	15,0656735950687	0 .	5 x 45	12 p13	MANSC domain containing 1 [Source:HGNC Symbol;Acc:HGNC:25505]
ILMN_2392569	75	ILMN_2392569	FPR2	10,136100352719	0,819247890566564	1,82938783117576	-3,49708271758213	0,913895472945369	30,8676345758351	0 .	2 x 45	19 q13	formyl peptide receptor 2 [Source:HGNC Symbol;Acc:HGNC:3827]
ILMN_1806294	76	ILMN_1806294	RPS6KA3	7,84503532667895	0,65708716144738	1,82897283432106	-2,1560439373	0,868484023582988	24,0218697094209	0 .	2 x 45	X p22	ribosomal protein S6 kinase, 90kDa, polypeptide 3 [Source:HGNC Symbol;Acc:HGNC:10432]
ILMN_1771664	77	ILMN_1771664	CLEC4E	8,17753860817537	0,736432700662235	1,81863948128252	-1,43155748750169	0,673672036355724	12,49870793233	0 .	5 x 45	12 p13	C-type lectin domain family 4, member E [Source:HGNC Symbol;Acc:HGNC:14555]
ILMN_1757074	78	ILMN_1757074	GNG10	12,1271673512196	0,883136322456854	1,81335967325404	-4,22094605789333	0,891806885686355	27,0278521111704	0 .	2 x 45	9 q31	guanine nucleotide binding protein (G protein), gamma 10 [Source:HGNC Symbol;Acc:HGNC:4402]
ILMN_1662747	79	ILMN_1662747	EVI2A	6,48628054366366	0,616747885898944	1,8017985099995	-1,66581675063208	0,650117301224501	11,7314584204873	0 .	1 x 45	17 q11	ecotropic viral integration site 2A [Source:HGNC Symbol;Acc:HGNC:3499]
ILMN_1795944	80	ILMN_1795944	PRR13	7,44317287398258	0,55649477055045	1,79549269953848	-1,3486981977931	0,764402776596093	16,2561324961029	0 .	4 x 45	12 q13	proline rich 13 [Source:HGNC Symbol;Acc:HGNC:24528]
ILMN_3242016	81	ILMN_3242016	POTEI	6,85421039266321	0,581056438732124	1,79381222296836	-1,45689279950005	0,809137121454406	18,8801123158057	0 .	3 x 45	2 q21	POTE ankyrin domain family, member I [Source:HGNC Symbol;Acc:HGNC:37093]
ILMN_1711102	82	ILMN_1711102	B3GNT2	7,56212683994886	0,732575451476665	1,79125883744587	-1,62376638069097	0,905208558861001	29,2059778374283	0 .	3 x 45	2 p15	UDP-GlcNAc:betaGal beta-1,3-N-acetylglucosaminyltransferase 2 [Source:HGNC Symbol;Acc:HGNC:15629]
ILMN_1654778	83	ILMN_1654778	LSP1	9,23977341691238	0,812423722561757	1,78928491798236	-2,25961781657554	0,649822191253114	11,7222392785614	0 .	1 x 45	11 p15	lymphocyte-specific protein 1 [Source:HGNC Symbol;Acc:HGNC:6707]
ILMN_3242271	84	ILMN_3242271	GAPT	9,66208402484449	0,762173525291535	1,7780508836292	-3,1623267636287	0,564304640245965	9,37217549032935	0 .	1 x 45	5 q11	GRB2-binding adaptor protein, transmembrane [Source:HGNC Symbol;Acc:HGNC:26588]
ILMN_1685679	85	ILMN_1685679	RNF146	8,59327452127485	0,682736663858624	1,77591391599884	-2,06627050556958	0,803571832163612	18,5112192469807	0 .	4 x 45	6 q22	ring finger protein 146 [Source:HGNC Symbol;Acc:HGNC:21336]
ILMN_3236481	86	ILMN_3236481		8,94547987714379	0,672178802889393	1,76930227411937	-2,80362809788063	0,873021939183106	24,5452977647562	0 .	2 x 45	3 p22	HIG1 domain family member 1A, mitochondrial [Source:UniProtKB/TrEMBL;Acc:C9JAW5]
ILMN_1688606	87	ILMN_1688606		7,32045019222762	0,681422851984747	1,76765179531449	-1,77083862278025	0,890785799973163	26,8776620786953	0 .	1 x 45	17 q23	TBC1D3P1-DHX40P1 readthrough transcribed pseudogene [Source:HGNC Symbol;Acc:HGNC:42362]
ILMN_1778709	88	ILMN_1778709	PICALM	7,52173613793748	0,737776171071662	1,76544390891515	-2,00815385581643	0,891517668070192	26,9851087020303	0 .	2 x 45	11 q14	phosphatidylinositol binding clathrin assembly protein [Source:HGNC Symbol;Acc:HGNC:15514]
ILMN_1656849	89	ILMN_1656849	SLC26A8	6,11454587293488	0,603409525711463	1,75684818058091	-1,47528395825067	0,6642247331983	12,183263302371	0 .	5 x 45	6 p21	solute carrier family 26 (anion exchanger), member 8 [Source:HGNC Symbol;Acc:HGNC:14468]
ILMN_1659923	90	ILMN_1659923	GNAQ	8,6917384482564	0,858230529769317	1,7495654919015	-3,39206815720377	0,907107184397397	29,550097408676	0 .	2 x 45	9 q21	guanine nucleotide binding protein (G protein), q polypeptide [Source:HGNC Symbol;Acc:HGNC:4390]
ILMN_2394296	91	ILMN_2394296	SAR1B	7,11284729922717	0,629472778223325	1,74924331904651	-1,60484486350612	0,721473561362424	14,2861746087491	0 .	4 x 44	5 q31	secretion associated, Ras related GTPase 1B [Source:HGNC Symbol;Acc:HGNC:10535]
ILMN_1758548	92	ILMN_1758548	NEK7	6,16802699067033	0,650117958452714	1,74777954489282	-1,74598076938612	0,802567840938187	18,4461578758979	0 .	1 x 45	1 q31	NIMA-related kinase 7 [Source:HGNC Symbol;Acc:HGNC:13386]
ILMN_1713668	93	ILMN_1713668	TSNAX	8,82282476131826	0,794947870183706	1,74525318457648	-3,1791318142972	0,902068098660575	28,6578183155623	0 .	1 x 45	1 q42	translin-associated factor X [Source:HGNC Symbol;Acc:HGNC:12380]
ILMN_1672124	94	ILMN_1672124	FAM198B	8,03989384259978	0,916754533834415	1,74483502234233	-2,62641940419452	0,495582573357342	7,82338516089487	1.80300219199125e-13 .	1 x 44	4 q32	family with sequence similarity 198, member B [Source:HGNC Symbol;Acc:HGNC:25312]
ILMN_3242011	95	ILMN_3242011	MOB1A	10,1180146366295	0,537324616020181	1,74108840784421	-1,71156751531368	0,712049058997356	13,9050158348456	0 .	5 x 44	2 p13	MOB kinase activator 1A [Source:HGNC Symbol;Acc:HGNC:16015]
ILMN_1701403	96	ILMN_1701403	HIP1	7,62525653936504	0,598362416720109	1,73997215070864	-1,23135434173346	0,590302043937653	10,0272421836445	0 .	5 x 45	7 q11	huntingtin interacting protein 1 [Source:HGNC Symbol;Acc:HGNC:4913]
ILMN_1763260	97	ILMN_1763260	HIF1A	7,78748712722255	0,850006737050046	1,73583688224587	-2,60226601272781	0,895302358505661	27,5575721042734	0 .	2 x 45	14 q23	hypoxia inducible factor 1, alpha subunit (basic helix-loop-helix transcription factor) [Source:HGNC Symbol;Acc:HGNC:4910]
ILMN_1698323	98	ILMN_1698323	PLEKHB2	7,91347607764219	0,824495520098892	1,72564258589466	-2,36975536888429	0,781882628177139	17,1963317057162	0 .	1 x 45	2 q21	pleckstrin homology domain containing, family B (evectins) member 2 [Source:HGNC Symbol;Acc:HGNC:19236]
ILMN_1789781	99	ILMN_1789781	PIM3	6,04976532294067	0,580467709272908	1,72377486662775	-1,39562712871961	0,585310830078993	9,8979880388122	0 .	5 x 43	22 q13	Pim-3 proto-oncogene, serine/threonine kinase [Source:HGNC Symbol;Acc:HGNC:19310]
ILMN_1742887	100	ILMN_1742887		11,6845229444186	0,494850806423548	1,7169434098446	-1,40442605905013	0,784660277335977	17,3548449789483	0 .	5 x 44	1 p31	late endosomal/lysosomal adaptor, MAPK and MTOR activator 5 pseudogene 1 [Source:HGNC Symbol;Acc:HGNC:31854]
ILMN_1799853	101	ILMN_1799853	SPTLC1	7,40365892681416	0,483255395442163	1,71617676902269	-1,02179242288258	0,836950964067621	20,9686774531365	0 .	4 x 44	9 q22	serine palmitoyltransferase, long chain base subunit 1 [Source:HGNC Symbol;Acc:HGNC:11277]
ILMN_1759983	102	ILMN_1759983	DR1	8,99517806862371	0,596746429376628	1,7063608429026	-3,05317716841319	0,808464330604198	18,8347553180286	0 .	4 x 45	1 p22	down-regulator of transcription 1, TBP-binding (negative cofactor 2) [Source:HGNC Symbol;Acc:HGNC:3017]
ILMN_1660663	103	ILMN_1660663	DYRK1A	7,48371206426864	0,618349024976483	1,70245326177346	-1,8999163706318	0,810721171100828	18,9877554255997	0 .	1 x 45	21 q22	dual-specificity tyrosine-(Y)-phosphorylation regulated kinase 1A [Source:HGNC Symbol;Acc:HGNC:3091]
ILMN_1696591	104	ILMN_1696591	RB1	6,92316758034903	0,506789573049949	1,6961361863036	-1,28866757052272	0,815145938088246	19,2949661197986	0 .	4 x 45	13 q14	retinoblastoma 1 [Source:HGNC Symbol;Acc:HGNC:9884]
ILMN_1672191	105	ILMN_1672191	ATP5F1	9,25797931285025	0,691721688395499	1,69209706604449	-3,53488970276604	0,792223037472105	17,8004781233582	0 .	1 x 44	1 p13	ATP synthase, H+ transporting, mitochondrial Fo complex, subunit B1 [Source:HGNC Symbol;Acc:HGNC:840]
ILMN_3209180	106	ILMN_3209180		8,04147065063335	0,611120271643175	1,6876879806298	-2,25799099871756	0,697535087883023	13,3474438607593	0 .	4 x 45	15 q15	myosin, light chain 12B pseudogene 1 [Source:HGNC Symbol;Acc:HGNC:51649]
ILMN_1704961	107	ILMN_1704961	ACTG1	12,3052324173012	0,814872909332271	1,68344609154088	-3,89198122360648	0,81266384571181	19,1214326004081	0 .	1 x 45	17 q25	actin gamma 1 [Source:HGNC Symbol;Acc:HGNC:144]
ILMN_1681283	108	ILMN_1681283	HIF1A	7,3142918599585	0,680809622549821	1,68317515556781	-1,87587206585324	0,867187560372423	23,8769370359103	0 .	3 x 45	14 q23	hypoxia inducible factor 1, alpha subunit (basic helix-loop-helix transcription factor) [Source:HGNC Symbol;Acc:HGNC:4910]
ILMN_1736700	109	ILMN_1736700	ALDOA	11,513713252924	0,758649668295901	1,68246849633919	-4,46569566001343	0,827113450982861	20,1781175671645	0 .	1 x 45	16 p11	aldolase A, fructose-bisphosphate [Source:HGNC Symbol;Acc:HGNC:414]
ILMN_3280402	110	ILMN_3280402		8,12014057443111	0,575095158999649	1,66528613849521	-2,27457920883637	0,764844684485041	16,2787679234675	0 .	4 x 44	5 q34	glutaredoxin (thioltransferase) pseudogene 3 [Source:HGNC Symbol;Acc:HGNC:34049]
ILMN_1674522	111	ILMN_1674522	HIGD1A	10,1243700868723	0,591160476075213	1,65922257639088	-2,44221517635122	0,794795484424165	17,9569831408434	0 .	4 x 45	3 p22	HIG1 hypoxia inducible domain family, member 1A [Source:HGNC Symbol;Acc:HGNC:29527]
ILMN_2337551	112	ILMN_2337551	HIPK3	6,27884865974803	0,55517621747161	1,65144331016776	-1,16283957134803	0,73849731223785	15,0176767958671	0 .	5 x 45	11 p13	homeodomain interacting protein kinase 3 [Source:HGNC Symbol;Acc:HGNC:4915]
ILMN_1792689	113	ILMN_1792689	HIST1H2AC	10,6046360190246	0,797890702162216	1,64980810781748	-3,23781288110884	0,740384562027183	15,1024849292589	0 .	1 x 45	6 p22	histone cluster 1, H2ac [Source:HGNC Symbol;Acc:HGNC:4733]
ILMN_3243055	114	ILMN_3243055	ROCK1	7,90954557656055	0,711355871543381	1,64282307902366	-2,29376663634476	0,936877957001002	36,738404697339	0 .	1 x 45	18 q11	Rho-associated, coiled-coil containing protein kinase 1 [Source:HGNC Symbol;Acc:HGNC:10251]
ILMN_1712748	115	ILMN_1712748	GSKIP	8,81854557888335	0,541098245683361	1,64115424653771	-1,91410084069915	0,769427942164705	16,5168452611002	0 .	5 x 45	14 q32	GSK3B interacting protein [Source:HGNC Symbol;Acc:HGNC:20343]
ILMN_1652381	116	ILMN_1652381	SIGLEC14	7,1038944506954	0,540547106260376	1,63408899222039	-1,5263767772954	0,678525501824282	12,6650778619185	0 .	5 x 44	19 q13	sialic acid binding Ig-like lectin 14 [Source:HGNC Symbol;Acc:HGNC:32926]
ILMN_2404063	117	ILMN_2404063	APP	8,34008991130701	0,658546233688403	1,63344079932457	-2,62556147247543	0,649485141717009	11,7117211814117	0 .	1 x 44	21 q21	amyloid beta (A4) precursor protein [Source:HGNC Symbol;Acc:HGNC:620]
ILMN_1658911	118	ILMN_1658911	AP3S1	9,18613392122773	0,748168808305682	1,62436073335122	-3,34936482573825	0,899231654675076	28,1837954013151	0 .	1 x 45	5 q22	adaptor-related protein complex 3, sigma 1 subunit [Source:HGNC Symbol;Acc:HGNC:2013]
ILMN_2112417	119	ILMN_2112417	PGAM1	9,87918226388582	0,630239783942621	1,62421321853523	-2,12952708526476	0,853888350225882	22,4955079048127	0 .	1 x 45	10 q24	phosphoglycerate mutase 1 (brain) [Source:HGNC Symbol;Acc:HGNC:8888]
ILMN_1760556	120	ILMN_1760556	RSRP1	9,92524763413479	0,865238528948529	1,61871187197047	-4,00941867396111	0,734471699955974	14,8393532938395	0 .	1 x 45	1 p36	arginine/serine-rich protein 1 [Source:HGNC Symbol;Acc:HGNC:25234]
ILMN_1719606	121	ILMN_1719606		8,08082510220651	0,53209688560249	1,61180617782507	-2,1783554629644	0,824223631212677	19,9574340902108	0 .	5 x 45
ILMN_1778168	122	ILMN_1778168	ELMO2	6,80959677756288	0,544531716202306	1,61077915068975	-1,36127411961025	0,736602179439217	14,9332956958178	0 .	5 x 44	20 q13	engulfment and cell motility 2 [Source:HGNC Symbol;Acc:HGNC:17233]
ILMN_1759883	123	ILMN_1759883		7,1359822970272	0,56483428094551	1,6096353662728	-1,3412252732272	0,851675975135686	22,2825594692707	0 .	1 x 44
ILMN_2226955	124	ILMN_2226955	VOPP1	7,13367816580559	0,613296112253236	1,60734724112072	-1,78386223051612	0,641030756132079	11,4517223868529	0 .	5 x 43	7 p11	vesicular, overexpressed in cancer, prosurvival protein 1 [Source:HGNC Symbol;Acc:HGNC:34518]
ILMN_2279635	125	ILMN_2279635	SNORD97	8,16804181308983	0,804306333338679	1,60714835639964	-2,57908947996878	0,894981307434361	27,5078799672747	0 .	1 x 45	11 p15	small nucleolar RNA, C/D box 97 [Source:HGNC Symbol;Acc:HGNC:32760]
ILMN_1658743	126	ILMN_1658743	CCNDBP1	7,5323107520087	0,700223390072088	1,60644327681762	-2,69060201609817	0,857165390610078	22,8192588838805	0 .	2 x 45	15 q15	cyclin D-type binding-protein 1 [Source:HGNC Symbol;Acc:HGNC:1587]
ILMN_2090558	127	ILMN_2090558	MMADHC	10,6059039204926	0,561542291980528	1,6057924312442	-1,88620677367158	0,816882806418769	19,4182755881053	0 .	4 x 44	2 q23	methylmalonic aciduria (cobalamin deficiency) cblD type, with homocystinuria [Source:HGNC Symbol;Acc:HGNC:25221]
ILMN_1732313	128	ILMN_1732313		7,62246640124651	0,616047695493626	1,59949813519033	-1,59711386009388	0,787053192657865	17,4935803107391	0 .	3 x 45	1 q31	proline rich 13 pseudogene 1 [Source:HGNC Symbol;Acc:HGNC:50614]
ILMN_1686535	129	ILMN_1686535	SLC37A3	6,6275663175813	0,56171848231094	1,59825249222396	-1,11067209379709	0,711482883972581	13,8826159705065	0 .	5 x 45	7 q34	solute carrier family 37, member 3 [Source:HGNC Symbol;Acc:HGNC:20651]
ILMN_3301372	130	ILMN_3301372		7,10200228538116	0,613358001080078	1,59204410260831	-1,54737005423906	0,862166182244181	23,3336563898071	0 .	1 x 45	1 q25	protein tyrosine phosphatase type IVA, member 1 pseudogene 7 [Source:HGNC Symbol;Acc:HGNC:41934]
ILMN_1682953	131	ILMN_1682953	PGAM4	8,56481620223111	0,58657808670379	1,59170426517416	-2,17310506021532	0,850446796040784	22,1661318277704	0 .	2 x 45	X q21	phosphoglycerate mutase family member 4 [Source:HGNC Symbol;Acc:HGNC:21731]
ILMN_2383435	132	ILMN_2383435	PSMD10	7,44475623531668	0,607538552217703	1,58811029986754	-1,97128199641141	0,849588188603575	22,0855845393604	0 .	1 x 44	X q22	proteasome (prosome, macropain) 26S subunit, non-ATPase, 10 [Source:HGNC Symbol;Acc:HGNC:9555]
ILMN_1774513	133	ILMN_1774513	DDX17	7,78059777405382	0,611167043331789	1,58511623458302	-2,49681085336435	0,685659269161328	12,9152271927637	0 .	1 x 45	22 q13	DEAD (Asp-Glu-Ala-Asp) box helicase 17 [Source:HGNC Symbol;Acc:HGNC:2740]
ILMN_1706523	134	ILMN_1706523	FCGR2A	8,49336292942432	0,816123457207866	1,58095876502305	-3,05975187988222	0,904324059894876	29,0490018233029	0 .	1 x 45	1 q23	Fc fragment of IgG, low affinity IIa, receptor (CD32) [Source:HGNC Symbol;Acc:HGNC:3616]
ILMN_3210946	135	ILMN_3210946		7,97097357803792	0,674933561136448	1,57771388198313	-2,4441523677274	0,928864692082624	34,3825346943041	0 .	2 x 45
ILMN_1742981	136	ILMN_1742981	TUBA1A	10,8839398028929	0,6465454662137	1,57057798542288	-1,99901158252448	0,540391059091164	8,80597302281003	4.44089209850063e-16 .	5 x 44	12 q13	tubulin, alpha 1a [Source:HGNC Symbol;Acc:HGNC:20766]
ILMN_1751264	137	ILMN_1751264	CCDC126	7,45587974474161	0,556146927026124	1,56823597553208	-1,80815510483108	0,80581111592328	18,6579461220359	0 .	5 x 45	7 p15	coiled-coil domain containing 126 [Source:HGNC Symbol;Acc:HGNC:22398]
ILMN_2220518	138	ILMN_2220518	LAMTOR5	11,9604382546399	0,475104859167367	1,56252301141274	-1,10526459585041	0,714837981754665	14,0161635881041	0 .	5 x 43	1 p13	late endosomal/lysosomal adaptor, MAPK and MTOR activator 5 [Source:HGNC Symbol;Acc:HGNC:17955]
ILMN_1765132	139	ILMN_1765132	LACTB	8,09693424270169	0,601057848535429	1,56035942906147	-1,80152118030695	0,703276367497202	13,5639543549053	0 .	4 x 44	15 q22	lactamase, beta [Source:HGNC Symbol;Acc:HGNC:16468]
ILMN_1658337	140	ILMN_1658337	AKIRIN1	8,3331020310362	0,751629755990897	1,5559295250059	-2,70490996313094	0,856060607877166	22,7089748278141	0 .	1 x 45	1 p34	akirin 1 [Source:HGNC Symbol;Acc:HGNC:25744]
ILMN_1652790	141	ILMN_1652790	CLK1	7,42343557371612	0,724959457522365	1,55397468489967	-2,04495865152665	0,75985968276504	16,026576673213	0 .	1 x 45	2 q33	CDC-like kinase 1 [Source:HGNC Symbol;Acc:HGNC:2068]
ILMN_1666713	142	ILMN_1666713	LYPLA1	8,01346011943986	0,6604472670914	1,55390239121277	-1,65294584603986	0,906325532524974	29,40722136446	0 .	2 x 45	8 q11	lysophospholipase I [Source:HGNC Symbol;Acc:HGNC:6737]
ILMN_1705047	143	ILMN_1705047	TLR8	10,1641237235527	0,614960436052237	1,55364361286834	-1,55069951015271	0,72800121142429	14,5598037240228	0 .	5 x 45	X p22	toll-like receptor 8 [Source:HGNC Symbol;Acc:HGNC:15632]
ILMN_1744034	144	ILMN_1744034	GPR27	6,92334948466499	0,523025857959176	1,55326698577713	-1,08782550652288	0,806283630446461	18,6891966411594	0 .	5 x 45	3 p13	G protein-coupled receptor 27 [Source:HGNC Symbol;Acc:HGNC:4482]
ILMN_1729175	145	ILMN_1729175	FBXO3	7,07973081539742	0,518551715951274	1,55290702960258	-1,62230429453427	0,850516625948132	22,1727107042167	0 .	3 x 44	11 p13	F-box protein 3 [Source:HGNC Symbol;Acc:HGNC:13582]
ILMN_1729691	146	ILMN_1729691	SLC16A6	7,79794422159305	0,563816710563364	1,55129975173853	-1,37600528086147	0,774253260407901	16,7742618512157	0 .	5 x 45	17 q24	solute carrier family 16, member 6 [Source:HGNC Symbol;Acc:HGNC:10927]
ILMN_1664525	147	ILMN_1664525	P2RY13	10,2882369249667	0,830840085501812	1,54984882377016	-3,95552719992457	0,835562314011258	20,8531911394941	0 .	1 x 45	3 q25	purinergic receptor P2Y, G-protein coupled, 13 [Source:HGNC Symbol;Acc:HGNC:4537]
ILMN_2106449	148	ILMN_2106449	PLEKHF2	7,09224186254222	0,619062969190967	1,54944083135778	-1,75924138102643	0,890478123477097	26,832795017864	0 .	1 x 45	8 q22	pleckstrin homology domain containing, family F (with FYVE domain) member 2 [Source:HGNC Symbol;Acc:HGNC:20757]
ILMN_2410516	149	ILMN_2410516	PPM1A	8,05677917055734	0,849892889134368	1,54939680294266	-2,86036465472576	0,886334574596547	26,2453919012538	0 .	1 x 45	14 q23	protein phosphatase, Mg2+/Mn2+ dependent, 1A [Source:HGNC Symbol;Acc:HGNC:9275]
ILMN_1708486	150	ILMN_1708486	CNN2	8,00457492424493	0,683805784575413	1,54715843801823	-2,28774229581862	0,816609896186571	19,3987960575383	0 .	2 x 45	19 p13	calponin 2 [Source:HGNC Symbol;Acc:HGNC:2156]
ILMN_1797964	151	ILMN_1797964	ARL6IP6	9,48519053472493	0,607220777852708	1,54632817653823	-1,71129770520388	0,870471699546236	24,247986204824	0 .	3 x 45	2 q23	ADP-ribosylation factor-like 6 interacting protein 6 [Source:HGNC Symbol;Acc:HGNC:24048]
ILMN_1801584	152	ILMN_1801584	CXCR4	10,4923528369866	1,01376829267607	1,54254617559236	-5,09430923007606	0,697706235409012	13,3538244446178	0 .	1 x 45	2 q22	chemokine (C-X-C motif) receptor 4 [Source:HGNC Symbol;Acc:HGNC:2561]
ILMN_1661799	153	ILMN_1661799	HIGD1A	9,40496081064224	0,484638555813049	1,54032480298934	-1,41770673087382	0,777699904932703	16,9625804987234	0 .	5 x 43	3 p22	HIG1 hypoxia inducible domain family, member 1A [Source:HGNC Symbol;Acc:HGNC:29527]
ILMN_1723884	154	ILMN_1723884	ARF4	8,04751232120352	0,653624032944038	1,53986046434911	-2,6409876930351	0,886503201701739	26,268704466821	0 .	1 x 45	3 p14	ADP-ribosylation factor 4 [Source:HGNC Symbol;Acc:HGNC:655]
ILMN_1756806	155	ILMN_1756806	MCL1	9,79759258557562	0,717278452945103	1,53564628542438	-1,94972031203352	0,884903942063427	26,0495495864448	0 .	1 x 45	1 q21	myeloid cell leukemia 1 [Source:HGNC Symbol;Acc:HGNC:6943]
ILMN_2324157	156	ILMN_2324157	UBA3	8,58018400094574	0,736039258951658	1,52910553368584	-2,89907429178258	0,938075812427492	37,1279801562876	0 .	1 x 45	3 p14	ubiquitin-like modifier activating enzyme 3 [Source:HGNC Symbol;Acc:HGNC:12470]
ILMN_1675186	157	ILMN_1675186	ME2	9,48056235297709	0,525251934050671	1,52404963460186	-1,82376053868235	0,815711908173917	19,3349752052414	0 .	4 x 45	18 q21	malic enzyme 2, NAD(+)-dependent, mitochondrial [Source:HGNC Symbol;Acc:HGNC:6984]
ILMN_1700025	158	ILMN_1700025		9,55545190370341	0,579273127329068	1,52053398340186	-1,58791885219814	0,85108511178716	22,2264275481997	0 .	2 x 44
ILMN_1673757	159	ILMN_1673757	CASP8	7,70356544854809	0,740951012073805	1,52006011176771	-2,19717726292177	0,752344227722474	15,6589118496023	0 .	1 x 45	2 q33	caspase 8, apoptosis-related cysteine peptidase [Source:HGNC Symbol;Acc:HGNC:1509]
ILMN_2311761	160	ILMN_2311761	AP3S1	9,28981653658873	0,579555961724396	1,51620254088496	-2,91335361028346	0,838628630872167	21,1100060926933	0 .	3 x 45	5 q22	adaptor-related protein complex 3, sigma 1 subunit [Source:HGNC Symbol;Acc:HGNC:2013]
ILMN_1652680	161	ILMN_1652680		9,56899196181543	0,688582441521845	1,51575070355299	-2,84539186054175	0,642656206774631	11,5011474109964	0 .	1 x 45
ILMN_1808768	162	ILMN_1808768	ROCK1	7,70388208761102	0,75842851583314	1,51196353577318	-2,45143976902681	0,884127085976716	25,9446346529177	0 .	1 x 45	18 q11	Rho-associated, coiled-coil containing protein kinase 1 [Source:HGNC Symbol;Acc:HGNC:10251]
ILMN_1785268	163	ILMN_1785268	CD58	9,70164221435626	0,674125002097221	1,50873082459111	-2,73060488006152	0,904143486378687	29,0172086229825	0 .	2 x 45	1 p13	CD58 molecule [Source:HGNC Symbol;Acc:HGNC:1688]
ILMN_2325574	164	ILMN_2325574	CASC4	8,39850708158183	0,780805028977513	1,50300723813396	-2,61481872909236	0,908402159839807	29,7906182582127	0 .	2 x 45	15 q15	cancer susceptibility candidate 4 [Source:HGNC Symbol;Acc:HGNC:24892]
ILMN_3248966	165	ILMN_3248966	MMADHC	10,4518012050858	0,544108389315166	1,50102284565103	-1,63554358733845	0,789141085598531	17,6163245169142	0 .	4 x 44	2 q23	methylmalonic aciduria (cobalamin deficiency) cblD type, with homocystinuria [Source:HGNC Symbol;Acc:HGNC:25221]
ILMN_1746053	166	ILMN_1746053	BCL6	6,61863999651895	0,542000435033173	1,49921429382317	-1,13749294077684	0,69805652338744	13,3668974961861	0 .	5 x 45	3 q27	B-cell CLL/lymphoma 6 [Source:HGNC Symbol;Acc:HGNC:1001]
ILMN_2363591	167	ILMN_2363591	SDCBP	11,6634945594268	0,767459164168077	1,49901296178376	-2,62364145768466	0,930597002386733	34,8582552579584	0 .	1 x 45	8 q12	syndecan binding protein (syntenin) [Source:HGNC Symbol;Acc:HGNC:10662]
ILMN_1684054	168	ILMN_1684054	ASAH1	8,24134387015582	0,578991096603961	1,49825924944944	-1,80468592718213	0,824654935043395	19,9900573583509	0 .	3 x 45	8 p22	N-acylsphingosine amidohydrolase (acid ceramidase) 1 [Source:HGNC Symbol;Acc:HGNC:735]
ILMN_1675117	169	ILMN_1675117	HSD17B11	9,50293002878684	0,775965640849622	1,49466447389737	-2,74569216084474	0,850992742274521	22,2176802267834	0 .	1 x 45	4 q22	hydroxysteroid (17-beta) dehydrogenase 11 [Source:HGNC Symbol;Acc:HGNC:22960]
ILMN_2371685	170	ILMN_2371685	UBE2E1	6,90522819935939	0,72061405264302	1,4908163108564	-2,28169699962781	0,786585260802338	17,4662893486606	0 .	1 x 45	3 p24	ubiquitin-conjugating enzyme E2E 1 [Source:HGNC Symbol;Acc:HGNC:12477]
ILMN_1716797	171	ILMN_1716797	CD302	9,35644036283623	0,77646558613186	1,49046984174272	-3,68062014779412	0,648447943008711	11,6794287440202	0 .	1 x 45	2 q24	CD302 molecule [Source:HGNC Symbol;Acc:HGNC:30843]
ILMN_2399627	172	ILMN_2399627	AP1G1	7,90065497322554	0,469439340898144	1,48936784751129	-2,05719394499396	0,765235568474782	16,2988359443372	0 .	5 x 44	16 q22	adaptor-related protein complex 1, gamma 1 subunit [Source:HGNC Symbol;Acc:HGNC:555]
ILMN_2158713	173	ILMN_2158713	IL36G	6,04654137336147	0,510302828782757	1,48779549683853	-1,18249247672989	0,651040140526785	11,7603470536698	0 .	5 x 45	2 q14	interleukin 36, gamma [Source:HGNC Symbol;Acc:HGNC:15741]
ILMN_3247895	174	ILMN_3247895		8,19596931456393	0,690723648688075	1,48647342346765	-2,71827072533762	0,87599125664923	24,9021668018926	0 .	1 x 45
ILMN_1661366	175	ILMN_1661366	PGAM1	8,69771349636316	0,588453449237347	1,47922014623684	-1,82761052569474	0,844216900531227	21,5956757343848	0 .	2 x 45	10 q24	phosphoglycerate mutase 1 (brain) [Source:HGNC Symbol;Acc:HGNC:8888]
ILMN_1737964	176	ILMN_1737964	HIATL1	8,99981575982737	0,61937505158032	1,47265733854105	-3,04899514850105	0,811440364465013	19,0370279123423	0 .	4 x 45	9 q22	hippocampus abundant transcript-like 1 [Source:HGNC Symbol;Acc:HGNC:23376]
ILMN_1814998	177	ILMN_1814998		13,2302218662596	0,67528823736226	1,46959510326677	-2,6399241268385	0,845443597150856	21,7054940363256	0 .	2 x 45	2 q21	POTE ankyrin domain family, member K, pseudogene [Source:HGNC Symbol;Acc:HGNC:30182]
ILMN_1704550	178	ILMN_1704550	AZIN1	6,60490624198909	0,505921100921221	1,46811420076355	-1,1226304040154	0,860418170867544	23,1509474534914	0 .	2 x 45	8 q22	antizyme inhibitor 1 [Source:HGNC Symbol;Acc:HGNC:16432]
ILMN_1652198	179	ILMN_1652198	CCM2	8,45115645594801	0,792606943350131	1,46719964844147	-3,56169139597432	0,674919290802651	12,5411748994893	0 .	1 x 45	7 p13	cerebral cavernous malformation 2 [Source:HGNC Symbol;Acc:HGNC:21708]
ILMN_1735594	180	ILMN_1735594	CDC42SE2	7,38477610442936	0,660456307546171	1,46490651699169	-1,637647742182	0,766642654195035	16,3714372988634	0 .	1 x 45	5 q31	CDC42 small effector 2 [Source:HGNC Symbol;Acc:HGNC:18547]
ILMN_3204933	181	ILMN_3204933	RNF145	7,24149029077089	0,68241060267613	1,46186543016595	-1,7220687470972	0,906683529481782	29,4724467400982	0 .	1 x 45	5 q33	ring finger protein 145 [Source:HGNC Symbol;Acc:HGNC:20853]
ILMN_1772692	182	ILMN_1772692	DICER1	9,87545750324529	0,615218549126004	1,46180267564944	-2,8633201599295	0,840375792075562	21,2593422982776	0 .	3 x 45	14 q32	dicer 1, ribonuclease type III [Source:HGNC Symbol;Acc:HGNC:17098]
ILMN_1654560	183	ILMN_1654560	TLR1	10,25641264918	0,590789835160196	1,46135468724105	-2,78258749697473	0,807957129074202	18,8007027494387	0 .	4 x 45	4 p14	toll-like receptor 1 [Source:HGNC Symbol;Acc:HGNC:11847]
ILMN_1657423	184	ILMN_1657423	SPG21	8,82222704536102	0,740107952207499	1,46130278991792	-3,1880482718084	0,901533369651028	28,5669725507298	0 .	1 x 45	15 q22	spastic paraplegia 21 (autosomal recessive, Mast syndrome) [Source:HGNC Symbol;Acc:HGNC:20373]
ILMN_1807925	185	ILMN_1807925	GNG2	8,83654042212174	0,761793085161704	1,4569483567572	-3,50951342950069	0,86100454013968	23,2118813779004	0 .	1 x 45	14 q22	guanine nucleotide binding protein (G protein), gamma 2 [Source:HGNC Symbol;Acc:HGNC:4404]
ILMN_1712236	186	ILMN_1712236	PPP1R3B	6,99103336961967	0,542678461660466	1,45618145321191	-1,37346195598282	0,867046592357507	23,8612969731848	0 .	4 x 45	8 p23	protein phosphatase 1, regulatory subunit 3B [Source:HGNC Symbol;Acc:HGNC:14942]
ILMN_1667994	187	ILMN_1667994	AMD1	8,77095127473424	0,650115345611309	1,45354290290786	-1,70875351230793	0,616202163225139	10,7276115723128	0 .	1 x 45	6 q21	adenosylmethionine decarboxylase 1 [Source:HGNC Symbol;Acc:HGNC:457]
ILMN_1796146	188	ILMN_1796146		9,67772704181781	0,623633065039367	1,45052084849798	-1,86491042078623	0,836644566186299	20,9430807676489	0 .	4 x 45
ILMN_1742260	189	ILMN_1742260	SSFA2	7,20852678169186	0,543647766133032	1,44795815426078	-1,51881456609185	0,859551676022012	23,0615508645714	0 .	4 x 45	2 q31	sperm specific antigen 2 [Source:HGNC Symbol;Acc:HGNC:11319]
ILMN_1768969	190	ILMN_1768969	LBR	9,47961749865873	0,719527416744956	1,44448445907812	-1,66613765595346	0,870970162757623	24,3054516974967	0 .	1 x 45	1 q42	lamin B receptor [Source:HGNC Symbol;Acc:HGNC:6518]
ILMN_1661488	191	ILMN_1661488	TPST2	7,12390543161728	0,495550321067823	1,44410908370903	-1,3876993602015	0,743211330856065	15,2309958053466	0 .	5 x 45	22 q12	tyrosylprotein sulfotransferase 2 [Source:HGNC Symbol;Acc:HGNC:12021]
ILMN_1680246	192	ILMN_1680246	MAT2B	7,46090856806172	0,811249732110952	1,44273691720671	-2,57564164698803	0,814378383584081	19,2409696892722	0 .	1 x 45	5 q34	methionine adenosyltransferase II, beta [Source:HGNC Symbol;Acc:HGNC:6905]
ILMN_1798475	193	ILMN_1798475	CSF2RB	7,32263955007778	0,573751006395927	1,4409631332117	-1,57379843049357	0,733096373257286	14,7792161666366	0 .	5 x 45	22 q12	colony stimulating factor 2 receptor, beta, low-affinity (granulocyte-macrophage) [Source:HGNC Symbol;Acc:HGNC:2436]
ILMN_1772036	194	ILMN_1772036	STEAP4	8,28025128425158	0,668558883707515	1,43884206210105	-1,59229030858316	0,72192749734773	14,3049404784855	0 .	5 x 45	7 q21	STEAP family member 4 [Source:HGNC Symbol;Acc:HGNC:21923]
ILMN_2274420	195	ILMN_2274420	SPTLC1	6,78130841337086	0,522144946654689	1,43774448727125	-1,74366025261823	0,862964588798423	23,4181830352419	0 .	4 x 45	9 q22	serine palmitoyltransferase, long chain base subunit 1 [Source:HGNC Symbol;Acc:HGNC:11277]
ILMN_2313851	196	ILMN_2313851	OSBPL9	9,37941926734288	0,6159622493456	1,43747045555186	-1,93785619059552	0,719010579079606	14,1850197775404	0 .	5 x 45	1 p32	oxysterol binding protein-like 9 [Source:HGNC Symbol;Acc:HGNC:16386]
ILMN_1653793	197	ILMN_1653793		7,58371528229892	0,663653356979718	1,4364790205432	-1,97366294918313	0,683596400471534	12,8421870078866	0 .	1 x 45	16 p13	3-phosphoinositide dependent protein kinase 2, pseudogene [Source:HGNC Symbol;Acc:HGNC:49897]
ILMN_1696432	198	ILMN_1696432	IDH1	7,51223021438562	0,576856791397785	1,43472293259859	-1,71441237398036	0,809310509685468	18,8918362644776	0 .	2 x 44	2 q34	isocitrate dehydrogenase 1 (NADP+), soluble [Source:HGNC Symbol;Acc:HGNC:5382]
ILMN_1740875	199	ILMN_1740875	FPR2	11,2572797020204	0,673217991789144	1,43216083413745	-2,81898229023623	0,871988349989006	24,4238030234938	0 .	3 x 45	19 q13	formyl peptide receptor 2 [Source:HGNC Symbol;Acc:HGNC:3827]
ILMN_2363586	200	ILMN_2363586	SDCBP	12,0872257026293	0,58373352521503	1,43154107226543	-2,27342878405037	0,84076785932788	21,2931614804089	0 .	4 x 45	8 q12	syndecan binding protein (syntenin) [Source:HGNC Symbol;Acc:HGNC:10662]
ILMN_1810759	201	ILMN_1810759	MMADHC	10,7868120184916	0,589406261248004	1,42917379182418	-1,99231659018634	0,856270432608353	22,729830114778	0 .	4 x 45	2 q23	methylmalonic aciduria (cobalamin deficiency) cblD type, with homocystinuria [Source:HGNC Symbol;Acc:HGNC:25221]
ILMN_2359800	202	ILMN_2359800	MS4A6A	11,8074677978207	0,665348306774817	1,42842921954775	-2,39857637968908	0,796145706103153	18,0401758975959	0 .	1 x 45	11 q12	membrane-spanning 4-domains, subfamily A, member 6A [Source:HGNC Symbol;Acc:HGNC:13375]
ILMN_1657619	203	ILMN_1657619	DNAJB14	7,26114283195352	0,54472302344018	1,4266050484149	-1,57783314944825	0,745319075951098	15,3280015374062	0 .	3 x 44	4 q23	DnaJ (Hsp40) homolog, subfamily B, member 14 [Source:HGNC Symbol;Acc:HGNC:25881]
ILMN_1659255	204	ILMN_1659255	RP2	8,68137068733407	0,79225654819968	1,42575676988698	-3,20805736499197	0,946507115124115	40,2185862016091	0 .	1 x 45	X p11	retinitis pigmentosa 2 (X-linked recessive) [Source:HGNC Symbol;Acc:HGNC:10274]
ILMN_1792518	205	ILMN_1792518	STX7	9,56463352445909	0,499031894431642	1,41361581580407	-1,16342885960119	0,79692847800311	18,0887419583764	0 .	4 x 44	6 q23	syntaxin 7 [Source:HGNC Symbol;Acc:HGNC:11442]
ILMN_1687519	206	ILMN_1687519	SNAP23	9,09883579403634	0,750397746309069	1,41084355143734	-1,9966588268574	0,859572899014125	23,0637313029798	0 .	1 x 45	15 q15	synaptosomal-associated protein, 23kDa [Source:HGNC Symbol;Acc:HGNC:11131]
ILMN_2225144	207	ILMN_2225144	EIF4E3	11,2442174999517	0,590628042218407	1,40924740236409	-1,98140757141485	0,776111043574418	16,8752958142028	0 .	5 x 45	3 p13	eukaryotic translation initiation factor 4E family member 3 [Source:HGNC Symbol;Acc:HGNC:31837]
ILMN_1737586	208	ILMN_1737586	EIF4H	7,83391295164169	0,668908067381583	1,40893810164779	-1,86794556764695	0,810774936875894	18,9914302557316	0 .	1 x 45	7 q11	eukaryotic translation initiation factor 4H [Source:HGNC Symbol;Acc:HGNC:12741]
ILMN_1869897	209	ILMN_1869897	NEK7	8,00708565267277	0,679599782663461	1,40826267006407	-2,23335401739383	0,845209344740122	21,6844305950947	0 .	3 x 45	1 q31	NIMA-related kinase 7 [Source:HGNC Symbol;Acc:HGNC:13386]
ILMN_1763347	210	ILMN_1763347	PIK3CB	7,59614072116449	0,640845247965447	1,4073419396513	-2,21051126281186	0,791404110525541	17,7511939863441	0 .	4 x 45	3 q22	phosphatidylinositol-4,5-bisphosphate 3-kinase, catalytic subunit beta [Source:HGNC Symbol;Acc:HGNC:8976]
ILMN_2395974	211	ILMN_2395974	PRDX3	10,1854837944758	0,673528122827728	1,39771091641898	-2,72258043794418	0,897878753364443	27,9643245399252	0 .	1 x 45	10 q26	peroxiredoxin 3 [Source:HGNC Symbol;Acc:HGNC:9354]
ILMN_1795715	212	ILMN_1795715	DPYD	9,22044661971961	0,57437706676756	1,39708827728039	-1,99875452540909	0,723845013610535	14,3846387085813	0 .	4 x 44	1 p21	dihydropyrimidine dehydrogenase [Source:HGNC Symbol;Acc:HGNC:3012]
ILMN_1697309	213	ILMN_1697309	NCF1	12,1483972861655	0,716461470364904	1,39381797609764	-3,60227802939183	0,694822368104271	13,2469004545757	0 .	1 x 45	7 q11	neutrophil cytosolic factor 1 [Source:HGNC Symbol;Acc:HGNC:7660]
ILMN_1750395	214	ILMN_1750395	MBD2	7,55147555421845	0,538466778318729	1,39305482887628	-1,85183965397634	0,873265924860717	24,5741792747965	0 .	3 x 45	18 q21	methyl-CpG binding domain protein 2 [Source:HGNC Symbol;Acc:HGNC:6917]
ILMN_3288830	215	ILMN_3288830		7,06888317276798	0,52165571142046	1,38577879097939	-1,74344045350482	0,798221215061741	18,1694960177387	0 .	3 x 44	3 q26	eukaryotic translation initiation factor 4E pseudogene 3 [Source:HGNC Symbol;Acc:HGNC:51461]
ILMN_1718946	216	ILMN_1718946	ADAM10	8,42404340653634	0,607030198427735	1,38504942184261	-1,58215006268898	0,903476393409671	28,9004906644005	0 .	3 x 45	15 q21	ADAM metallopeptidase domain 10 [Source:HGNC Symbol;Acc:HGNC:188]
ILMN_3251560	217	ILMN_3251560	TMEM167A	9,12360754365731	0,540522445738277	1,38328547997427	-1,60114553496784	0,766010737528956	16,338762045647	0 .	5 x 45	5 q14	transmembrane protein 167A [Source:HGNC Symbol;Acc:HGNC:28330]
ILMN_1727617	218	ILMN_1727617	XRN2	9,35047448141238	0,524794701352759	1,37414193185078	-1,64808575518606	0,691817400107274	13,1368004978618	0 .	5 x 45	20 p11	5'-3' exoribonuclease 2 [Source:HGNC Symbol;Acc:HGNC:12836]
ILMN_2313856	219	ILMN_2313856	OSBPL9	7,48109532422202	0,580238441264553	1,37232131683587	-1,21505348488518	0,781128319013345	17,1537436879904	0 .	5 x 45	1 p32	oxysterol binding protein-like 9 [Source:HGNC Symbol;Acc:HGNC:16386]
ILMN_1783684	220	ILMN_1783684		8,17334343160856	0,689581567708426	1,3722088678546	-2,16642363362435	0,798483313134445	18,1859526391622	0 .	1 x 44
ILMN_1674780	221	ILMN_1674780	SF3B1	7,28529938869127	0,610243511996832	1,36952439890872	-2,00545390163338	0,825184784159436	20,0302837121522	0 .	1 x 45	2 q33	splicing factor 3b, subunit 1, 155kDa [Source:HGNC Symbol;Acc:HGNC:10768]
ILMN_3303673	222	ILMN_3303673		6,77737244125637	0,499111597845575	1,36836746866468	-1,35379195689848	0,88333847538771	25,8391402157412	0 .	1 x 44	7 p21	UBAP1-MVB12-associated (UMA) domain containing 1 [Source:HGNC Symbol;Acc:HGNC:48955]
ILMN_3248379	223	ILMN_3248379	ROCK1P1	7,80510954793557	0,658401901295241	1,36830846606443	-2,23024510741452	0,925365920841203	33,4708850533467	0 .	2 x 45	18 p11	Rho-associated, coiled-coil containing protein kinase 1 pseudogene 1 [Source:HGNC Symbol;Acc:HGNC:37832]
ILMN_1781135	224	ILMN_1781135	STAM2	7,32449038450269	0,484489429648147	1,36683011428678	-1,3289327725869	0,846521541733914	21,8029889970616	0 .	5 x 45	2 q23	signal transducing adaptor molecule (SH3 domain and ITAM motif) 2 [Source:HGNC Symbol;Acc:HGNC:11358]
ILMN_3242603	225	ILMN_3242603		8,43075220252216	0,607563426662996	1,36264998778837	-2,016818356759	0,77469881173108	16,7983932578894	0 .	3 x 45	5 q13	general transcription factor IIH, polypeptide 2B (pseudogene) [Source:HGNC Symbol;Acc:HGNC:31393]
ILMN_2311278	226	ILMN_2311278	ADD3	9,66195895060972	0,567727060174271	1,35880845644292	-1,51222935778341	0,738295114288421	15,0086368357273	0 .	3 x 44	10 q25	adducin 3 (gamma) [Source:HGNC Symbol;Acc:HGNC:245]
ILMN_1813314	227	ILMN_1813314		9,80425421800507	0,746884910359647	1,35309941583703	-2,3309914363156	0,703112108138254	13,5576881541523	0 .	5 x 45	6 p22
ILMN_1787749	228	ILMN_1787749	CASP8	7,2946367691356	0,720429758197422	1,35209032720651	-1,94584828595665	0,745719852870701	15,3465630289042	0 .	1 x 45	2 q33	caspase 8, apoptosis-related cysteine peptidase [Source:HGNC Symbol;Acc:HGNC:1509]
ILMN_1665781	229	ILMN_1665781		8,89339433831413	0,579046005196772	1,35186628420166	-2,11162210295623	0,83799503878366	21,0563963791512	0 .	1 x 44	14 q13
ILMN_1783702	230	ILMN_1783702	MORC3	7,19040999223161	0,65246854521549	1,3449546285105	-1,88767628710529	0,823545477149187	19,9063581930285	0 .	1 x 45	21 q22	MORC family CW-type zinc finger 3 [Source:HGNC Symbol;Acc:HGNC:23572]
ILMN_1778803	231	ILMN_1778803	ZFAND6	8,8357781311174	0,679443925869397	1,34205831882997	-2,71017899406476	0,943819665884329	39,1604615884117	0 .	1 x 45	15 q25	zinc finger, AN1-type domain 6 [Source:HGNC Symbol;Acc:HGNC:30164]
ILMN_3216298	232	ILMN_3216298		6,47276428006576	0,442422884232624	1,33914313715003	-1,0655863402605	0,781986363745371	17,2022037398416	0 .	5 x 45	17 q23
ILMN_2147517	233	ILMN_2147517	CD58	10,0746775521495	0,567774494152464	1,33265008532419	-2,60978750611266	0,808700702208731	18,850666206194	0 .	4 x 45	1 p13	CD58 molecule [Source:HGNC Symbol;Acc:HGNC:1688]
ILMN_1750961	234	ILMN_1750961	TM6SF1	9,2451782523654	0,491283326187354	1,33150678900301	-1,19655271303909	0,845529457107657	21,7132253582975	0 .	5 x 45	15 q25	transmembrane 6 superfamily member 1 [Source:HGNC Symbol;Acc:HGNC:11860]
ILMN_1760338	235	ILMN_1760338		10,8027477649814	0,674641792706042	1,32403207380811	-2,66495087423399	0,830906800971571	20,4755251448042	0 .	1 x 45	7 p11	Metazoan signal recognition particle RNA [Source:RFAM;Acc:RF00017]
ILMN_1696294	236	ILMN_1696294	SNX6	6,64788701250476	0,472442341803693	1,31898660931629	-1,48150470084161	0,732333406987293	14,7460242816025	0 .	5 x 45	14 q13	sorting nexin 6 [Source:HGNC Symbol;Acc:HGNC:14970]
ILMN_1689257	237	ILMN_1689257	MAEA	6,89761914147418	0,52261541690344	1,31446684857844	-1,60228625586366	0,801938664272484	18,4056103474869	0 .	4 x 45	4 p16	macrophage erythroblast attacher [Source:HGNC Symbol;Acc:HGNC:13731]
ILMN_1690063	238	ILMN_1690063		9,22545766972017	0,620456432935177	1,31288519096404	-1,63406678827806	0,874615782731127	24,7353843812734	0 .	3 x 45	19 q13	proline rich 13 pseudogene 5 [Source:HGNC Symbol;Acc:HGNC:50618]
ILMN_1749078	239	ILMN_1749078	TIMP2	8,37030155782925	0,573317681382938	1,30840327686022	-2,58864000637662	0,67647762001944	12,594511099385	0 .	5 x 45	17 q25	TIMP metallopeptidase inhibitor 2 [Source:HGNC Symbol;Acc:HGNC:11821]
ILMN_2125562	240	ILMN_2125562		8,76091711041266	0,564737611956849	1,30648144191366	-2,09291399771266	0,83477108398791	20,7879829147909	0 .	5 x 45
ILMN_2394161	241	ILMN_2394161	ST8SIA4	7,14908567445958	0,493681124689642	1,30630747144568	-1,38419815650695	0,847087998951005	21,8546006224417	0 .	3 x 45	5 q21	ST8 alpha-N-acetyl-neuraminide alpha-2,8-sialyltransferase 4 [Source:HGNC Symbol;Acc:HGNC:10871]
ILMN_2048636	242	ILMN_2048636	ME2	9,16336233429402	0,558212139852505	1,30356111196914	-3,18808613567822	0,811583403933609	19,0468577672236	0 .	3 x 44	18 q21	malic enzyme 2, NAD(+)-dependent, mitochondrial [Source:HGNC Symbol;Acc:HGNC:6984]
ILMN_1788160	243	ILMN_1788160	KIF5B	8,14199738062241	0,526852794669606	1,30204948791444	-1,05179360104873	0,863462786052073	23,4712743056144	0 .	4 x 45	10 p11	kinesin family member 5B [Source:HGNC Symbol;Acc:HGNC:6324]
ILMN_1798454	244	ILMN_1798454	MAD2L1BP	7,52234613671967	0,541653105407568	1,30081292224875	-1,88310347305651	0,863502994453361	23,4755709260886	0 .	1 x 45	6 p21	MAD2L1 binding protein [Source:HGNC Symbol;Acc:HGNC:21059]
ILMN_2362245	245	ILMN_2362245	HNRNPH2	9,24051203665125	0,624805678756066	1,29979778708559	-3,51560110645125	0,884311264761855	25,969418379078	0 .	2 x 45	X q22	heterogeneous nuclear ribonucleoprotein H2 (H') [Source:HGNC Symbol;Acc:HGNC:5042]
ILMN_1764168	246	ILMN_1764168	STXBP3	9,1886249785195	0,64575178997332	1,29106800321734	-3,91259346425108	0,900236670361168	28,3495591052996	0 .	2 x 45	1 p13	syntaxin binding protein 3 [Source:HGNC Symbol;Acc:HGNC:11446]
ILMN_1680314	247	ILMN_1680314	TXN	12,3051294887207	0,555135519926777	1,29089949591089	-2,30537925473648	0,738720680433178	15,0276736064549	0 .	5 x 45	9 q31	thioredoxin [Source:HGNC Symbol;Acc:HGNC:12435]
ILMN_2353327	248	ILMN_2353327	RNF38	6,95719193622684	0,490324263413512	1,28582063741526	-1,24082674566368	0,911914597997796	30,468205608409	0 .	2 x 45	9 p13	ring finger protein 38 [Source:HGNC Symbol;Acc:HGNC:18052]
ILMN_1741176	249	ILMN_1741176	CHMP2B	8,61378066504147	0,612533304474782	1,28570602267959	-2,85425520148884	0,849182130742832	22,0477119853048	0 .	3 x 45	3 p11	charged multivesicular body protein 2B [Source:HGNC Symbol;Acc:HGNC:24537]
ILMN_2395969	250	ILMN_2395969	PRDX3	9,90981955969992	0,588568487206579	1,28420690372113	-2,24873067056834	0,87544758246208	24,8359356790304	0 .	1 x 44	10 q26	peroxiredoxin 3 [Source:HGNC Symbol;Acc:HGNC:9354]
ILMN_2333367	251	ILMN_2333367		10,2009441337338	0,574539556684784	1,28097956031881	-1,61774442583909	0,74944386200538	15,5208500470751	0 .	3 x 44	6 q12	FK506 binding protein 1C [Source:HGNC Symbol;Acc:HGNC:21376]
ILMN_2402416	252	ILMN_2402416	DNAJB6	9,42548887847169	0,710547556657181	1,27819006347569	-3,91954119310853	0,836418167200111	20,9242093577946	0 .	1 x 45	7 q36	DnaJ (Hsp40) homolog, subfamily B, member 6 [Source:HGNC Symbol;Acc:HGNC:14888]
ILMN_2208158	253	ILMN_2208158	LOC100093631	8,05092653235175	0,67638554712741	1,27686630964299	-1,83567074204121	0,862065495270359	23,3230450399777	0 .	1 x 45	7 q11	general transcription factor IIi, pseudogene 4 [Source:HGNC Symbol;Acc:HGNC:51716]
ILMN_1721659	254	ILMN_1721659	PSMC1	9,32851447254737	0,556376383575463	1,27235284566316	-2,25529547516842	0,901869362769755	28,6239726159893	0 .	1 x 45	14 q32	proteasome (prosome, macropain) 26S subunit, ATPase, 1 [Source:HGNC Symbol;Acc:HGNC:9547]
ILMN_1699878	255	ILMN_1699878	RAB27A	6,79594098497643	0,508499912102587	1,26583191377621	-1,41524796867116	0,77716857252501	16,9333007247216	0 .	5 x 45	15 q21	RAB27A, member RAS oncogene family [Source:HGNC Symbol;Acc:HGNC:9766]
ILMN_1701854	256	ILMN_1701854	GNG5	9,31192001561319	0,526067422665293	1,26293329601839	-1,50168006692897	0,688219027417255	13,0066783679544	0 .	5 x 44	1 p22	guanine nucleotide binding protein (G protein), gamma 5 [Source:HGNC Symbol;Acc:HGNC:4408]
ILMN_1786532	257	ILMN_1786532	CNIH1	8,21570676539089	0,65236353115795	1,26241278405648	-2,28603449915931	0,766675376223511	16,3731324307895	0 .	1 x 44	14 q22	cornichon family AMPA receptor auxiliary protein 1 [Source:HGNC Symbol;Acc:HGNC:19431]
ILMN_1765767	258	ILMN_1765767	ACOX1	5,70615878486089	0,478952848513986	1,26132678904438	-2,92662194651352	0,677216266769907	12,619901144021	0 .	4 x 44	17 q25	acyl-CoA oxidase 1, palmitoyl [Source:HGNC Symbol;Acc:HGNC:119]
ILMN_1779633	259	ILMN_1779633	PSMD6	9,56790789363809	0,544735699963584	1,26108294557244	-1,89283850576441	0,888317381254924	26,5226426994177	0 .	3 x 45	3 p14	proteasome (prosome, macropain) 26S subunit, non-ATPase, 6 [Source:HGNC Symbol;Acc:HGNC:9564]
ILMN_1675844	260	ILMN_1675844	WDR1	8,19328614657878	0,59234959448008	1,26101787084227	-2,05319942442615	0,856409639040036	22,7436896401066	0 .	2 x 45	4 p16	WD repeat domain 1 [Source:HGNC Symbol;Acc:HGNC:12754]
ILMN_1701753	261	ILMN_1701753		10,0302321181838	0,721224195700361	1,26090833002675	-2,34744578782587	0,769910675695993	16,5422796175364	0 .	1 x 45	3 q11	heterogeneous nuclear ribonucleoprotein K pseudogene 4 [Source:HGNC Symbol;Acc:HGNC:42377]
ILMN_1785988	262	ILMN_1785988	CSNK1A1	8,07578994252283	0,590448045491483	1,25929053737718	-2,48495385180178	0,911881952453078	30,4617307680539	0 .	1 x 45	5 q32	casein kinase 1, alpha 1 [Source:HGNC Symbol;Acc:HGNC:2451]
ILMN_1752741	263	ILMN_1752741	TRIM23	7,62032056214681	0,572595301851688	1,25618501356371	-1,92401257275734	0,804868658681232	18,5959180815234	0 .	1 x 45	5 q12	tripartite motif containing 23 [Source:HGNC Symbol;Acc:HGNC:660]
ILMN_1793384	264	ILMN_1793384	JAK1	8,91029783221632	0,766513181561009	1,25566581309947	-3,07872430380052	0,773814678228052	16,7505687180917	0 .	1 x 45	1 p31	Janus kinase 1 [Source:HGNC Symbol;Acc:HGNC:6190]
ILMN_1683969	265	ILMN_1683969	FKBP1A	9,89140758639712	0,538553029474747	1,24648504960288	-1,46102375277081	0,770469345473645	16,5718019906949	0 .	3 x 44	20 p13	FK506 binding protein 1A, 12kDa [Source:HGNC Symbol;Acc:HGNC:3711]
ILMN_1751492	266	ILMN_1751492	TVP23B	7,6220926592564	0,53047346958205	1,24452842850676	-1,68304250076166	0,891742950864493	27,0183892966453	0 .	1 x 45	17 p11	trans-golgi network vesicle protein 23 homolog B (S. cerevisiae) [Source:HGNC Symbol;Acc:HGNC:20399]
ILMN_1796669	267	ILMN_1796669	PSEN1	7,51153557398321	0,540216539066647	1,2411190219431	-1,73780393870427	0,88380712542806	25,9017112469628	0 .	3 x 45	14 q24	presenilin 1 [Source:HGNC Symbol;Acc:HGNC:9508]
ILMN_2085760	268	ILMN_2085760	ARPC1A	11,0395758327468	0,545901397015767	1,2403707868321	-2,3474047537521	0,79670537651469	18,0748745778535	0 .	4 x 45	7 q22	actin related protein 2/3 complex, subunit 1A, 41kDa [Source:HGNC Symbol;Acc:HGNC:703]
ILMN_1746494	269	ILMN_1746494		7,60724461148626	0,62571492872291	1,23264802784532	-2,08867603609152	0,845674159325607	21,7262685489162	0 .	1 x 45	8 p11	Uncharacterized protein [Source:UniProtKB/TrEMBL;Acc:H0YE66]
ILMN_1761334	270	ILMN_1761334	ARID4B	7,35436085701886	0,517527388983554	1,22838577426009	-1,55065937783465	0,865927212792734	23,7379190497049	0 .	2 x 45	1 q42	AT rich interactive domain 4B (RBP1-like) [Source:HGNC Symbol;Acc:HGNC:15550]
ILMN_1803799	271	ILMN_1803799		7,64200676009385	0,497385601418608	1,2265503403851	-1,4576934766149	0,704209158084359	13,5996203334146	0 .	5 x 43	17 q21	eukaryotic translation initiation factor 4E pseudogene 2 [Source:HGNC Symbol;Acc:HGNC:32428]
ILMN_1757350	272	ILMN_1757350	CTNNB1	8,09725410820626	0,533668270845898	1,22595687408848	-1,75571679742205	0,79846199152935	18,1846128326649	0 .	3 x 45	3 p22	catenin (cadherin-associated protein), beta 1, 88kDa [Source:HGNC Symbol;Acc:HGNC:2514]
ILMN_3290800	273	ILMN_3290800		8,81121794244122	0,609446214239938	1,22171997903773	-2,41423951996227	0,85570643790625	22,6738677643359	0 .	1 x 45	7 q33	succinate dehydrogenase complex, subunit D, integral membrane protein pseudogene 2 [Source:HGNC Symbol;Acc:HGNC:10685]
ILMN_3236270	274	ILMN_3236270	ACAP2	9,18461572408892	0,605855193992038	1,22084397462162	-3,25200215129945	0,856309923245615	22,7337599522887	0 .	1 x 45	3 q29	ArfGAP with coiled-coil, ankyrin repeat and PH domains 2 [Source:HGNC Symbol;Acc:HGNC:16469]
ILMN_3243011	275	ILMN_3243011		9,39328035181773	0,635105686476839	1,21887132197175	-2,98295959593352	0,822504672524826	19,8284839811934	0 .	1 x 44
ILMN_1655561	276	ILMN_1655561	ARPC3	12,7014989608716	0,616221084688163	1,21691225107579	-2,45458007715578	0,909478684355382	29,9942918870999	0 .	1 x 45	12 q24	actin related protein 2/3 complex, subunit 3, 21kDa [Source:HGNC Symbol;Acc:HGNC:706]
ILMN_2336280	277	ILMN_2336280	QKI	7,09548760600814	0,625681528899138	1,20685446648659	-1,67489695457657	0,835590494075575	20,855521461809	0 .	1 x 45	6 q26	QKI, KH domain containing, RNA binding [Source:HGNC Symbol;Acc:HGNC:21100]
ILMN_1815205	278	ILMN_1815205	LYZ	13,8147394672519	0,941464806643138	1,20565435701121	-3,4092797685414	0,548989330457986	9,0058603341857	1.11022302462516e-16 .	1 x 44	12 q15	lysozyme [Source:HGNC Symbol;Acc:HGNC:6740]
ILMN_1733579	279	ILMN_1733579	EVI2A	10,8894423930051	0,612404972225524	1,20532181094229	-2,34005862708402	0,690157474331181	13,0765453145303	0 .	1 x 44	17 q11	ecotropic viral integration site 2A [Source:HGNC Symbol;Acc:HGNC:3499]
ILMN_2338447	280	ILMN_2338447	ARID4A	6,91155873935377	0,506705817603969	1,20485852181992	-1,55359991166956	0,836409244622411	20,9234663504541	0 .	3 x 45	14 q23	AT rich interactive domain 4A (RBP1-like) [Source:HGNC Symbol;Acc:HGNC:9885]
ILMN_3219695	281	ILMN_3219695		7,07464090411731	0,528383094477302	1,20385724863532	-1,56768397464889	0,855341789674155	22,6378463735573	0 .	3 x 45	15 q11
ILMN_2339825	282	ILMN_2339825	YME1L1	8,48647377042529	0,502674132896393	1,20052788646418	-1,62458773016739	0,91880890083769	31,9178805954614	0 .	1 x 44	10 p12	YME1-like 1 ATPase [Source:HGNC Symbol;Acc:HGNC:12843]
ILMN_1666564	283	ILMN_1666564		9,60585301233476	0,607686520464471	1,19807848566524	-1,87356170646634	0,802733332260333	18,456851701598	0 .	1 x 44	7 p11	Metazoan signal recognition particle RNA [Source:RFAM;Acc:RF00017]
ILMN_2340565	284	ILMN_2340565	ATP2C1	7,02856065897479	0,553349910418942	1,193136258841	-1,88244529446953	0,850664309878666	22,1866384004952	0 .	1 x 44	3 q22	ATPase, Ca++ transporting, type 2C, member 1 [Source:HGNC Symbol;Acc:HGNC:13211]
ILMN_2384591	285	ILMN_2384591	HN1	8,66258991555676	0,535371187769262	1,19177431943271	-1,89061371980413	0,632908661930537	11,2086149266483	0 .	5 x 44	17 q25	hematological and neurological expressed 1 [Source:HGNC Symbol;Acc:HGNC:14569]
ILMN_1757439	286	ILMN_1757439	RBM4	7,08341526359593	0,458090909913918	1,18737356890934	-1,42338668315382	0,724830951114133	14,4258892874606	0 .	5 x 44	11 q13	RNA binding motif protein 4 [Source:HGNC Symbol;Acc:HGNC:9901]
ILMN_1688698	287	ILMN_1688698	ZEB2	8,69552214086224	0,553612043623888	1,18673812429038	-2,83337011765698	0,74009528671981	15,0894347023108	0 .	5 x 45	2 q22	zinc finger E-box binding homeobox 2 [Source:HGNC Symbol;Acc:HGNC:14881]
ILMN_2378100	288	ILMN_2378100	FBXL5	11,5648089713215	0,577267988306919	1,17608583478374	-2,77930666213732	0,854546097294069	22,55967891322	0 .	3 x 45	4 p15	F-box and leucine-rich repeat protein 5 [Source:HGNC Symbol;Acc:HGNC:13602]
ILMN_1660579	289	ILMN_1660579	CRLF3	8,76789547869025	0,537974268749275	1,17379006632028	-1,18721395518499	0,80051503817918	18,3144955883299	0 .	1 x 45	17 q11	cytokine receptor-like factor 3 [Source:HGNC Symbol;Acc:HGNC:17177]
ILMN_1741869	290	ILMN_1741869	WDR47	7,36009271480651	0,453704762596386	1,17204398925665	-1,55130070046967	0,887591671123859	26,4203685222597	0 .	4 x 45	1 p13	WD repeat domain 47 [Source:HGNC Symbol;Acc:HGNC:29141]
ILMN_1814465	291	ILMN_1814465	UBE2G1	8,64204303483377	0,490007628113831	1,16633397915044	-1,11103625837061	0,763000520810451	16,1846697838679	0 .	5 x 45	17 p13	ubiquitin-conjugating enzyme E2G 1 [Source:HGNC Symbol;Acc:HGNC:12482]
ILMN_1746396	292	ILMN_1746396	CTNNB1	8,28867967889194	0,483893320350471	1,16370320017648	-1,31588075821825	0,777988820966006	16,9785401740644	0 .	4 x 44	3 p22	catenin (cadherin-associated protein), beta 1, 88kDa [Source:HGNC Symbol;Acc:HGNC:2514]
ILMN_1741032	293	ILMN_1741032	HERC3	7,33403419979058	0,612532785705115	1,16342832607784	-1,89146867495374	0,879350554654631	25,320623953534	0 .	1 x 45	4 q22	HECT and RLD domain containing E3 ubiquitin protein ligase 3 [Source:HGNC Symbol;Acc:HGNC:4876]
ILMN_1691927	294	ILMN_1691927	BTBD1	7,04043609528784	0,52141468623508	1,16226255703847	-1,37985010681416	0,880501869994919	25,4678197748561	0 .	1 x 44	15 q25	BTB (POZ) domain containing 1 [Source:HGNC Symbol;Acc:HGNC:1120]
ILMN_2148360	295	ILMN_2148360	ADAM10	6,85760803717266	0,489866568517025	1,16157290721681	-1,36429384805161	0,806204407053576	18,6839499552936	0 .	5 x 45	15 q21	ADAM metallopeptidase domain 10 [Source:HGNC Symbol;Acc:HGNC:188]
ILMN_1716446	296	ILMN_1716446	BCL10	7,07890259128028	0,527831426924203	1,15897944148814	-1,72541643182765	0,826499832797907	20,130841407959	0 .	1 x 45	1 p22	B-cell CLL/lymphoma 10 [Source:HGNC Symbol;Acc:HGNC:989]
ILMN_2338480	297	ILMN_2338480	RHOT1	8,88496906066327	0,587224225448717	1,15700152797884	-2,84087369860537	0,911184671242813	30,324247952544	0 .	3 x 45	17 q11	ras homolog family member T1 [Source:HGNC Symbol;Acc:HGNC:21168]
ILMN_1669189	298	ILMN_1669189	RASSF5	6,78440796154044	0,5551364358727	1,15672331822271	-1,67825495643518	0,768964484657717	16,4924918003698	0 .	1 x 44	1 q32	Ras association (RalGDS/AF-6) domain family member 5 [Source:HGNC Symbol;Acc:HGNC:17609]
ILMN_2333594	299	ILMN_2333594	SUMO2	10,5920090050106	0,660462493135541	1,14719798530518	-2,44335470527903	0,806048920012209	18,6736609419538	0 .	1 x 44	17 q25	small ubiquitin-like modifier 2 [Source:HGNC Symbol;Acc:HGNC:11125]
ILMN_1690476	300	ILMN_1690476	QKI	6,73886637914867	0,517746351417826	1,13678987355134	-1,35943110004867	0,738534500304782	15,0193403870641	0 .	2 x 44	6 q26	QKI, KH domain containing, RNA binding [Source:HGNC Symbol;Acc:HGNC:21100]
ILMN_1735367	301	ILMN_1735367		11,4475903183685	0,628812645698999	1,13363331363147	-2,90313940340538	0,874334363454356	24,7015764487884	0 .	1 x 45	4 q22
ILMN_1805800	302	ILMN_1805800	RAB5A	9,39270993045906	0,53183523700589	1,13161803848832	-3,12641640064853	0,820388664712647	19,6720510920352	0 .	5 x 45	3 p24	RAB5A, member RAS oncogene family [Source:HGNC Symbol;Acc:HGNC:9783]
ILMN_2038776	303	ILMN_2038776	TXN	13,0333894267091	0,541247190802179	1,13116382608034	-2,2861978349723	0,764076451410224	16,239452842575	0 .	5 x 45	9 q31	thioredoxin [Source:HGNC Symbol;Acc:HGNC:12435]
ILMN_1715635	304	ILMN_1715635	ATP6V0E1	11,6854715915778	0,459795873602669	1,12909541226434	-1,62853393747249	0,82097875021109	19,7154234602597	0 .	5 x 45	5 q35	ATPase, H+ transporting, lysosomal 9kDa, V0 subunit e1 [Source:HGNC Symbol;Acc:HGNC:863]
ILMN_1763007	305	ILMN_1763007	HIAT1	8,48176345483731	0,526881760906449	1,12898268586795	-1,955159335111	0,882379287960406	25,7121717346492	0 .	2 x 45	1 p21	hippocampus abundant transcript 1 [Source:HGNC Symbol;Acc:HGNC:23363]
ILMN_1713603	306	ILMN_1713603	PRKCB	9,2925517107585	0,575079577144494	1,12847755034676	-3,47407154487429	0,796777383986757	18,079348152449	0 .	2 x 45	16 p12	protein kinase C, beta [Source:HGNC Symbol;Acc:HGNC:9395]
ILMN_1661593	307	ILMN_1661593	TVP23B	8,63010213157274	0,542679342055359	1,12165891327989	-2,19127968695696	0,868656960071293	24,0413529913596	0 .	1 x 44	17 p11	trans-golgi network vesicle protein 23 homolog B (S. cerevisiae) [Source:HGNC Symbol;Acc:HGNC:20399]
ILMN_1693310	308	ILMN_1693310	ITFG1	9,17864599529349	0,446979799139679	1,10815824055388	-1,4924109261198	0,749715867725276	15,5337103886286	0 .	5 x 43	16 q12	integrin alpha FG-GAP repeat containing 1 [Source:HGNC Symbol;Acc:HGNC:30697]
ILMN_1749641	309	ILMN_1749641	FBXO3	7,08820559380233	0,400080267092104	1,10691057182399	-1,11136204793917	0,837118814920667	20,9827277170573	0 .	5 x 43	11 p13	F-box protein 3 [Source:HGNC Symbol;Acc:HGNC:13582]
ILMN_3258424	310	ILMN_3258424		9,87764230090523	0,467087513381304	1,10639831056845	-1,3517531577105	0,734755150071696	14,851796524421	0 .	5 x 43	19 p13
ILMN_1683827	311	ILMN_1683827	CHMP3	8,37908601016069	0,561473967718596	1,10585639432877	-1,43567399547648	0,742941245237686	15,2186391887104	0 .	3 x 45	2 p11	charged multivesicular body protein 3 [Source:HGNC Symbol;Acc:HGNC:29865]
ILMN_1672405	312	ILMN_1672405		8,53181573489798	0,57413908835192	1,10309133798097	-2,02052708437166	0,805963642024318	18,6680225470074	0 .	3 x 45
ILMN_1763265	313	ILMN_1763265	CHMP1B	10,8085629675284	0,50778908023715	1,09484436999793	-2,02665882885471	0,796944340223219	18,0897286824903	0 .	1 x 45	18 p11	charged multivesicular body protein 1B [Source:HGNC Symbol;Acc:HGNC:24287]
ILMN_1690077	314	ILMN_1690077	PPM1A	7,32523413602579	0,509597180903342	1,08761619421105	-1,51078444015737	0,829154931651807	20,3370587497078	0 .	3 x 45	14 q23	protein phosphatase, Mg2+/Mn2+ dependent, 1A [Source:HGNC Symbol;Acc:HGNC:9275]
ILMN_1678404	315	ILMN_1678404	FBXO11	6,34827251195812	0,462672597009691	1,08197770898399	-1,24748432895285	0,826139255765144	20,1031665327112	0 .	4 x 45	2 p16	F-box protein 11 [Source:HGNC Symbol;Acc:HGNC:13590]
ILMN_1682935	316	ILMN_1682935	LYPLAL1	8,01938270091235	0,509365579485462	1,08046745336133	-2,10789982228604	0,82241935218435	19,8221276451062	0 .	2 x 44	1 q41	lysophospholipase-like 1 [Source:HGNC Symbol;Acc:HGNC:20440]
ILMN_1738632	317	ILMN_1738632	PRKAR1A	12,1841117072602	0,554826139645266	1,07714851142404	-2,71014399464437	0,866432866270234	23,793473794598	0 .	4 x 45	17 q24	protein kinase, cAMP-dependent, regulatory, type I, alpha [Source:HGNC Symbol;Acc:HGNC:9388]
ILMN_2327090	318	ILMN_2327090	MAEA	8,78067008457296	0,560262142258876	1,07654903781651	-2,58699962873612	0,760823541989322	16,0748057655437	0 .	5 x 45	4 p16	macrophage erythroblast attacher [Source:HGNC Symbol;Acc:HGNC:13731]
ILMN_1738992	319	ILMN_1738992	MNDA	12,8471850114429	0,677111289137943	1,0757182450308	-3,26589667731657	0,86726690991412	23,8857508545739	0 .	1 x 45	1 q23	myeloid cell nuclear differentiation antigen [Source:HGNC Symbol;Acc:HGNC:7183]
ILMN_1659753	320	ILMN_1659753	LAMP2	10,2952591492548	0,573931706540098	1,07176034385045	-2,69594631359166	0,683415395142402	12,8358058438535	0 .	4 x 45	X q24	lysosomal-associated membrane protein 2 [Source:HGNC Symbol;Acc:HGNC:6501]
ILMN_3222974	321	ILMN_3222974	PRKCB	8,8033126583441	0,485963589382545	1,05741437723485	-2,09220590305462	0,845591071744627	21,7187771339469	0 .	3 x 45	16 p12	protein kinase C, beta [Source:HGNC Symbol;Acc:HGNC:9395]
ILMN_1813795	322	ILMN_1813795	RASSF5	6,91370255838269	0,614152369780907	1,056461349091	-2,72066622138795	0,726530305076754	14,4974277486198	0 .	1 x 45	1 q32	Ras association (RalGDS/AF-6) domain family member 5 [Source:HGNC Symbol;Acc:HGNC:17609]
ILMN_1782538	323	ILMN_1782538	VIM	13,5474950282374	0,454528586737408	1,05606095628893	-2,15403286681635	0,751531063605665	15,6199949269399	0 .	5 x 43	10 p13	vimentin [Source:HGNC Symbol;Acc:HGNC:12692]
ILMN_1769319	324	ILMN_1769319	CNBP	11,2313046897901	0,671757975343343	1,04212648905204	-3,20696720866374	0,851582740682347	22,273681731217	0 .	1 x 45	3 q21	CCHC-type zinc finger, nucleic acid binding protein [Source:HGNC Symbol;Acc:HGNC:13164]
ILMN_1729318	325	ILMN_1729318	TOR1AIP1	10,6708329022561	0,479702725317354	1,02043972369124	-2,04589124846665	0,895925781804806	27,6546848850082	0 .	3 x 44	1 q25	torsin A interacting protein 1 [Source:HGNC Symbol;Acc:HGNC:29456]
ILMN_1674201	326	ILMN_1674201		6,44854413746349	0,392944615180176	1,00744382302072	-0,994050444637175	0,79849163394337	18,1864755531701	0 .	5 x 43	X q23
ILMN_1662128	327	ILMN_1662128	ISY1-RAB43	7,8142133798059	0,479467951901154	0,997833203846736	-1,52746605034801	0,881923094742867	25,6522948580351	0 .	2 x 44	3 q21	ISY1-RAB43 readthrough [Source:HGNC Symbol;Acc:HGNC:42969]
ILMN_3251303	328	ILMN_3251303	NR2C2	7,03317104164219	0,4851739117085	0,995699795857807	-1,42938441103692	0,811887054990679	19,0677583403559	0 .	1 x 44	3 p25	nuclear receptor subfamily 2, group C, member 2 [Source:HGNC Symbol;Acc:HGNC:7972]
ILMN_3179371	329	ILMN_3179371	HNRNPK	10,8381873677802	0,615952330845636	0,979492322009275	-2,86621466056967	0,861339548382512	23,2468549188757	0 .	1 x 45	9 q21	heterogeneous nuclear ribonucleoprotein K [Source:HGNC Symbol;Acc:HGNC:5044]
ILMN_1703720	330	ILMN_1703720	SF3B6	10,8242128238383	0,483989836698269	0,97650442795114	-1,95299212287518	0,890647375769009	26,857454231914	0 .	1 x 44	2 p23	splicing factor 3b, subunit 6, 14kDa [Source:HGNC Symbol;Acc:HGNC:30096]
ILMN_2381758	331	ILMN_2381758	G3BP2	7,65289010320643	0,469652218523506	0,972051550583047	-1,50488708571169	0,772005332931381	16,6534557873358	0 .	4 x 44	4 q21	GTPase activating protein (SH3 domain) binding protein 2 [Source:HGNC Symbol;Acc:HGNC:30291]
ILMN_1712357	332	ILMN_1712357	HNRNPK	8,06210181708823	0,542405506122077	0,95346300374335	-1,9339469953198	0,861703597819303	23,2849934906502	0 .	1 x 45	9 q21	heterogeneous nuclear ribonucleoprotein K [Source:HGNC Symbol;Acc:HGNC:5044]
ILMN_1788988	333	ILMN_1788988	THAP1	7,41576094837305	0,514948100894685	0,939241729584853	-1,61041735208358	0,85242720346763	22,3543731853114	0 .	1 x 44	8 p11	THAP domain containing, apoptosis associated protein 1 [Source:HGNC Symbol;Acc:HGNC:20856]
ILMN_1760922	334	ILMN_1760922	GIT2	9,00015983107662	0,520207653964924	0,925933315760226	-2,4819380334503	0,847231252635652	21,8676945821563	0 .	1 x 45	12 q24	G protein-coupled receptor kinase interacting ArfGAP 2 [Source:HGNC Symbol;Acc:HGNC:4273]
ILMN_1661142	335	ILMN_1661142	TMF1	7,6339092919631	0,486048641348084	0,912561547094794	-2,27543011799468	0,832130757229025	20,5734298857112	0 .	3 x 45	3 p14	TATA element modulatory factor 1 [Source:HGNC Symbol;Acc:HGNC:11870]
ILMN_1653367	336	ILMN_1653367	TAF12	8,62732020028994	0,420452752155371	0,907564022004797	-2,05655098818468	0,852146745205747	22,3275038585119	0 .	5 x 44	1 p35	TAF12 RNA polymerase II, TATA box binding protein (TBP)-associated factor, 20kDa [Source:HGNC Symbol;Acc:HGNC:11545]
ILMN_1813594	337	ILMN_1813594	MOB4	7,01322326986078	0,535489580230735	0,890657231865543	-1,86483923492393	0,835826888609633	20,8750913773792	0 .	1 x 45	2 q33	MOB family member 4, phocein [Source:HGNC Symbol;Acc:HGNC:17261]
ILMN_2394498	338	ILMN_2394498	SYF2	11,0127079329987	0,502556515509601	0,877913765053936	-2,06918239945659	0,874775427208011	24,7546103099397	0 .	1 x 45	1 p36	SYF2 pre-mRNA-splicing factor [Source:HGNC Symbol;Acc:HGNC:19824]
ILMN_2399140	339	ILMN_2399140	RAB5C	8,80771600533828	0,446637966271953	0,823364574740664	-1,96025809501196	0,822486972831247	19,8271650200736	0 .	2 x 44	17 q21	RAB5C, member RAS oncogene family [Source:HGNC Symbol;Acc:HGNC:9785]
ILMN_1676763	340	ILMN_1676763		8,63071491560025	0,423625175597712	0,81746109584186	-1,90175762528972	0,720156579123576	14,2319469518217	0 .	5 x 43	10 q23	PIP5K1A and PSMD4-like, pseudogene [Source:HGNC Symbol;Acc:HGNC:23733]
ILMN_1790471	341	ILMN_1790471		8,57158929929269	0,468099480548819	0,807790388228373	-1,93796225460321	0,853588836264921	22,4664188977031	0 .	2 x 44
ILMN_1777296	342	ILMN_1777296	ACTB	14,1285507094956	0,552917810001549	0,780406767188648	-2,78731725586399	0,876827533084571	25,0048411780516	0 .	2 x 45	7 p22	actin, beta [Source:HGNC Symbol;Acc:HGNC:132]
ILMN_2355776	343	ILMN_2355776	GIT2	7,55319963952222	0,494896242587305	0,77289612345673	-2,10340490168538	0,844034530994765	21,5794507678893	0 .	3 x 45	12 q24	G protein-coupled receptor kinase interacting ArfGAP 2 [Source:HGNC Symbol;Acc:HGNC:4273]

## Sheet: Module F
	Rank	ID	Symbol	mean expression	SD	max delta e	min delta e	correlation	->t.score	->p.value	Metagene	Chromosome	Description
ILMN_1653814	1	ILMN_1653814		6,29277792705075	0,402307576823407	3,04230255284925	-0,972079905308641	0,589091487933511	9,99573312623303	0 .	14 x 33	11 p15	hemoglobin, beta pseudogene 1 [Source:HGNC Symbol;Acc:HGNC:4828]
ILMN_1741356	2	ILMN_1741356	PRICKLE1	6,83518885596465	0,604265228156025	2,73866815741955	-1,1961406905857	0,519164126957288	8,32880744989533	8.32667268468867e-15 .	17 x 33	12 q12	prickle homolog 1 (Drosophila) [Source:HGNC Symbol;Acc:HGNC:17019]
ILMN_1697377	3	ILMN_1697377		7,70080600857249	0,868029039161805	2,58599822727487	-1,78110300859355	0,40445022094286	6,063617425002	3.57509288839708e-09 .	18 x 33
ILMN_1691803	4	ILMN_1691803		6,60590530487806	0,502190977796811	2,55841816993773	-0,932343468488589	0,413745338242499	6,23136643484975	1.48279566403176e-09 .	13 x 37
ILMN_1667162	5	ILMN_1667162		6,52595080147399	0,732898188710045	2,47056706719443	-2,06067793688451	0,46425505889679	7,18700858301635	7.56084084230224e-12 .	13 x 34
ILMN_2266595	6	ILMN_2266595	LILRA5	11,8032244625416	1,05918767273339	2,24354810151103	-3,3927386347416	0,531250040805851	8,59773832216328	1.55431223447522e-15 .	15 x 32	19 q13	leukocyte immunoglobulin-like receptor, subfamily A (with TM domain), member 5 [Source:HGNC Symbol;Acc:HGNC:16309]
ILMN_1657996	7	ILMN_1657996	LINC00243	7,71344838057235	0,680167213109672	1,98683097255396	-1,48783385068815	0,359324107012919	5,27940012830222	1.77780880683542e-07 .	18 x 32	6 p21	long intergenic non-protein coding RNA 243 [Source:EntrezGene;Acc:401247]
ILMN_2327812	8	ILMN_2327812	IL5RA	6,48076457225208	0,488854592058816	1,98145103681635	-1,14698273840997	0,600458184957646	10,2957599619208	0 .	13 x 34	3 p26	interleukin 5 receptor, alpha [Source:HGNC Symbol;Acc:HGNC:6017]
ILMN_1841334	9	ILMN_1841334	CREB1	9,64270460748992	0,650404591335891	1,86345965666797	-1,45303597923728	0,647007346369679	11,6347628294901	0 .	18 x 33	2 q33	cAMP responsive element binding protein 1 [Source:HGNC Symbol;Acc:HGNC:2345]
ILMN_1813191	10	ILMN_1813191		7,15733740047712	0,506841978586621	1,77571221711236	-1,02427931048238	0,533891166174516	8,65746450336865	1.11022302462516e-15 .	12 x 35	CHR_HSCHR5_1_CTG1_1 q13
ILMN_3288755	11	ILMN_3288755		6,84571327964083	0,483505428769411	1,76514843801707	-1,09295175986715	0,598595396293223	10,2459408306567	0 .	18 x 33	9 p21	L antigen family, member 3 pseudogene 1 [Source:HGNC Symbol;Acc:HGNC:49909]
ILMN_1795183	12	ILMN_1795183	RNASE1	6,26879406246346	0,44935034084528	1,73574136983128	-0,888411674221358	0,475845156477863	7,41812895780029	1.98308036658545e-12 .	13 x 38	14 q11	ribonuclease, RNase A family, 1 (pancreatic) [Source:HGNC Symbol;Acc:HGNC:10044]
ILMN_1742332	13	ILMN_1742332	KCTD12	10,1284736741805	0,712043360997302	1,73223159413531	-2,80236791803836	0,426380883943899	6,46319244312555	4.29011381974931e-10 .	12 x 37	13 q22	potassium channel tetramerization domain containing 12 [Source:HGNC Symbol;Acc:HGNC:14678]
ILMN_1811117	14	ILMN_1811117		7,18765301815175	0,527038869048095	1,69541741386405	-1,09538957696754	0,372814789655759	5,50894172391969	5.8792558377263e-08 .	18 x 33	2 q11	ankyrin repeat domain 36C [Source:HGNC Symbol;Acc:HGNC:32946]
ILMN_1675130	15	ILMN_1675130	NFIC	7,87470894600873	0,520942974476862	1,68846037325969	-1,23690115892978	0,516646386894641	8,27365998461217	1.17683640610267e-14 .	18 x 33	19 p13	nuclear factor I/C (CCAAT-binding transcription factor) [Source:HGNC Symbol;Acc:HGNC:7786]
ILMN_2376723	16	ILMN_2376723	CDKN2B	6,80339476541892	0,472578710941368	1,68141229413898	-1,00111051763997	0,556095021527385	9,17412951971996	0 .	16 x 33	9 p21	cyclin-dependent kinase inhibitor 2B (p15, inhibits CDK4) [Source:HGNC Symbol;Acc:HGNC:1788]
ILMN_2331544	17	ILMN_2331544	MBP	9,31572413058961	0,707608428337289	1,67520112230512	-1,80541169663172	0,443817601191865	6,7907643495838	7.10819181293232e-11 .	18 x 33	18 q23	myelin basic protein [Source:HGNC Symbol;Acc:HGNC:6925]
ILMN_1785336	18	ILMN_1785336		7,58689864973975	0,467795045512335	1,64536714852867	-1,07387854772397	0,362945159172057	5,34062804641666	1.32754718329409e-07 .	13 x 30	16 p13
ILMN_1665332	19	ILMN_1665332		7,65711735193787	0,664194015366008	1,62510734649371	-1,45793287871682	0,51969335825321	8,34043711763484	7.7715611723761e-15 .	18 x 33	X q28	iduronate 2-sulfatase pseudogene 1 [Source:HGNC Symbol;Acc:HGNC:5390]
ILMN_1670263	20	ILMN_1670263	CNST	9,89069414802809	0,65624962239425	1,60716273770875	-1,63564532453335	0,531906894515773	8,61255952753088	1.4432899320127e-15 .	18 x 32	1 q44	consortin, connexin sorting protein [Source:HGNC Symbol;Acc:HGNC:26486]
ILMN_2398939	21	ILMN_2398939	MBP	9,62377648398077	0,719755191373861	1,59408208007186	-1,84988365445973	0,409737636777961	6,15875729160529	2.17424389603593e-09 .	18 x 33	18 q23	myelin basic protein [Source:HGNC Symbol;Acc:HGNC:6925]
ILMN_1741483	22	ILMN_1741483	HPS1	6,69615255836169	0,397029545180189	1,57618890565937	-0,808934603977483	0,639105014986405	11,3935047295613	0 .	16 x 35	10 q24	Hermansky-Pudlak syndrome 1 [Source:HGNC Symbol;Acc:HGNC:5163]
ILMN_1731966	23	ILMN_1731966	LEPR	6,03602696341089	0,337208812238085	1,57244284898912	-0,867897563816149	0,647355599661407	11,6455407495965	0 .	14 x 38	1 p31	leptin receptor [Source:HGNC Symbol;Acc:HGNC:6554]
ILMN_1800855	24	ILMN_1800855	PPTC7	8,35210408818837	0,541697818591551	1,565503072359	-1,8633383429989	0,498733355816647	7,88952306584956	1.21125331986605e-13 .	17 x 32	12 q24	PTC7 protein phosphatase homolog (S. cerevisiae) [Source:HGNC Symbol;Acc:HGNC:30695]
ILMN_1724658	25	ILMN_1724658	BNIP3	7,69593408231562	0,427739569091565	1,55969622668438	-1,22184508597878	0,433423320890552	6,59438987158428	2.10125472577261e-10 .	11 x 36	10 q26	BCL2/adenovirus E1B 19kDa interacting protein 3 [Source:HGNC Symbol;Acc:HGNC:1084]
ILMN_2297710	26	ILMN_2297710	PLEKHB2	8,74915092081443	0,519896318930452	1,55605645541189	-1,33675992538812	0,469350051042472	7,28801225883826	4.2241765640938e-12 .	18 x 32	2 q21	pleckstrin homology domain containing, family B (evectins) member 2 [Source:HGNC Symbol;Acc:HGNC:19236]
ILMN_1792972	27	ILMN_1792972	ZNF439	7,01741774385845	0,385629238638433	1,54480512059945	-1,21080041342687	0,46767322701863	7,25466883785944	5.12168085720077e-12 .	10 x 34	19 p13	zinc finger protein 439 [Source:HGNC Symbol;Acc:HGNC:20873]
ILMN_1690754	28	ILMN_1690754	SVIL	7,90693261578083	0,647186985819624	1,52926369768233	-1,89220040655978	0,498603490506935	7,88678889179199	1.2312373343093e-13 .	18 x 33	10 p11	supervillin [Source:HGNC Symbol;Acc:HGNC:11480]
ILMN_1748578	29	ILMN_1748578	RAD21	9,40914114248995	0,528318600674133	1,50170196203637	-1,68173966997415	0,553631281690895	9,11546213504725	0 .	18 x 33	8 q24	RAD21 homolog (S. pombe) [Source:HGNC Symbol;Acc:HGNC:9811]
ILMN_3193687	30	ILMN_3193687		5,9146830907905	0,447653076940438	1,49426705841476	-1,02941616971681	0,822890044401205	19,8572456825936	0 .	15 x 36
ILMN_1676759	31	ILMN_1676759	DDX27	7,51335162328596	0,443389333707368	1,48910889542983	-1,06176654267543	0,493326238376349	7,77627452574327	2.38919994899334e-13 .	18 x 33	20 q13	DEAD (Asp-Glu-Ala-Asp) box polypeptide 27 [Source:HGNC Symbol;Acc:HGNC:15837]
ILMN_1745688	32	ILMN_1745688	HPD	6,18539723234205	0,412242135656302	1,48351001725269	-1,03928186783679	0,506392277396297	8,05204114561929	4.52970994047064e-14 .	13 x 37	12 q24	4-hydroxyphenylpyruvate dioxygenase [Source:HGNC Symbol;Acc:HGNC:5147]
ILMN_1752247	33	ILMN_1752247	AKAP13	7,99887280359044	0,516431585611297	1,48107134382009	-1,33716318539044	0,563110335064778	9,34311555083683	0 .	17 x 32	15 q25	A kinase (PRKA) anchor protein 13 [Source:HGNC Symbol;Acc:HGNC:371]
ILMN_1672486	34	ILMN_1672486	TCF7L2	6,91923263400366	0,592008163487657	1,47889252267002	-1,38809724949313	0,597427100976838	10,214827865854	0 .	12 x 34	10 q25	transcription factor 7-like 2 (T-cell specific, HMG-box) [Source:HGNC Symbol;Acc:HGNC:11641]
ILMN_1678628	35	ILMN_1678628		5,85309533163064	0,461452803378465	1,46870968595884	-1,85281894424116	0,833216063051901	20,6610610466183	0 .	14 x 35
ILMN_1698367	36	ILMN_1698367	CD84	7,55040923608548	0,470984374017778	1,46515558474609	-1,04041188074338	0,35303092746497	5,17363821954994	2.92831851878006e-07 .	18 x 33	1 q23	CD84 molecule [Source:HGNC Symbol;Acc:HGNC:1704]
ILMN_1685572	37	ILMN_1685572	MAGEB6	6,13920582232543	0,434721134776755	1,45407420046931	-1,86679448838859	0,85848076001683	22,9521150656501	0 .	14 x 34	X p21	melanoma antigen family B6 [Source:HGNC Symbol;Acc:HGNC:23796]
ILMN_3225521	38	ILMN_3225521		5,74391682113512	0,403674295459622	1,44371479214383	-1,12038562140355	0,752807360578789	15,6811503873782	0 .	15 x 36	19 q13
ILMN_2368068	39	ILMN_2368068	TCF20	8,55962061611917	0,444768569621785	1,43938193355978	-1,24036998052969	0,557452216705609	9,20659673982812	0 .	18 x 32	22 q13	transcription factor 20 (AR1) [Source:HGNC Symbol;Acc:HGNC:11631]
ILMN_1740146	40	ILMN_1740146	GPR83	5,80388958432967	0,34008957687964	1,42485854303875	-1,33861671974019	0,726679071686667	14,5037171373775	0 .	15 x 37	11 q21	G protein-coupled receptor 83 [Source:HGNC Symbol;Acc:HGNC:4523]
ILMN_1733466	41	ILMN_1733466	SPDYE4	5,7602034119967	0,367648044208118	1,41831800169803	-1,21587796019144	0,754307821083435	15,7535693692523	0 .	15 x 35	17 p13	speedy/RINGO cell cycle regulator family member E4 [Source:HGNC Symbol;Acc:HGNC:35463]
ILMN_1823128	42	ILMN_1823128		6,61004350284898	0,425822200446972	1,41429397827734	-0,820365362554235	0,652880895773856	11,8182411406072	0 .	17 x 33
ILMN_1706825	43	ILMN_1706825	PKN2	8,34387981243352	0,558852576484416	1,40517581358227	-1,47827391685984	0,509523446184488	8,11921497611785	3.01980662698043e-14 .	18 x 33	1 p22	protein kinase N2 [Source:HGNC Symbol;Acc:HGNC:9406]
ILMN_2186351	44	ILMN_2186351	CATSPER2P1	6,24602836983773	0,395915144268569	1,40354651075701	-0,725629486769312	0,888629321408465	26,5668930210922	0 .	15 x 35	15 q15	cation channel, sperm associated 2 pseudogene 1 [Source:HGNC Symbol;Acc:HGNC:31054]
ILMN_1776818	45	ILMN_1776818		5,75415595890332	0,412170486968837	1,40305732037563	-2,97461912055596	0,601736707208624	10,3301047526859	0 .	14 x 36
ILMN_2225956	46	ILMN_2225956	FAM218A	6,09946405529767	0,329729665665006	1,40173891651285	-0,7743518990082	0,798227286396247	18,1698769027283	0 .	14 x 33	4 q32	family with sequence similarity 218, member A [Source:HGNC Symbol;Acc:HGNC:26466]
ILMN_1795435	47	ILMN_1795435	ZNF264	7,24071976471681	0,494456738725523	1,39708357868845	-1,54304231584313	0,479409213626243	7,4901911778172	1.30073729565083e-12 .	18 x 33	19 q13	zinc finger protein 264 [Source:HGNC Symbol;Acc:HGNC:13057]
ILMN_3234948	48	ILMN_3234948	LINC00869	6,97253775752205	0,502257798588607	1,38685350460427	-1,00232463815889	0,330454879833766	4,80066160739769	1.60868900422884e-06 .	18 x 32	1 q21	long intergenic non-protein coding RNA 869 [Source:HGNC Symbol;Acc:HGNC:29050]
ILMN_1750262	49	ILMN_1750262		5,97204873736781	0,341695693693777	1,38477526197956	-0,750448375741496	0,750058314709566	15,5499267411578	0 .	15 x 36
ILMN_1872049	50	ILMN_1872049		5,96298083223668	0,343822545061172	1,36823069422122	-1,32371891755247	0,767098293198233	16,3950691122576	0 .	14 x 34
ILMN_1804283	51	ILMN_1804283	GNAS	5,95373460535967	0,380545193430693	1,36551603022981	-0,780151814154404	0,767400072560446	16,4107541314056	0 .	16 x 37	20 q13	GNAS complex locus [Source:HGNC Symbol;Acc:HGNC:4392]
ILMN_1755910	52	ILMN_1755910	SRGAP2	6,57824446889407	0,413437899337912	1,36324628233224	-0,986925527225653	0,636268295683181	11,3084054590858	0 .	12 x 36	1 q32	SLIT-ROBO Rho GTPase activating protein 2 [Source:HGNC Symbol;Acc:HGNC:19751]
ILMN_1739562	53	ILMN_1739562		5,9400721354687	0,337370700775794	1,35778553916288	-0,932655931558172	0,713682725226906	13,9699587611985	0 .	16 x 37
ILMN_1681732	54	ILMN_1681732	C1orf226	6,12466833224222	0,3848295721852	1,35529551795779	-1,0629419858159	0,85090187355572	22,2090823239565	0 .	14 x 35	1 q23	chromosome 1 open reading frame 226 [Source:HGNC Symbol;Acc:HGNC:34351]
ILMN_1758400	55	ILMN_1758400	GRIN3A	6,15364126415992	0,34630542462715	1,35495439744535	-1,04501006648097	0,809899512855623	18,9317698380495	0 .	14 x 35	9 q31	glutamate receptor, ionotropic, N-methyl-D-aspartate 3A [Source:HGNC Symbol;Acc:HGNC:16767]
ILMN_1740648	56	ILMN_1740648	CYP2D6	6,10336339311316	0,348964145913168	1,35472300980263	-0,716440262381578	0,769438106490086	16,5173800847908	0 .	16 x 37	22 q13	cytochrome P450, family 2, subfamily D, polypeptide 6 [Source:HGNC Symbol;Acc:HGNC:2625]
ILMN_1677880	57	ILMN_1677880		6,08568338134983	0,288057554630579	1,35387398833438	-0,669203021881411	0,63945392932271	11,404025850221	0 .	16 x 31
ILMN_1674021	58	ILMN_1674021		6,27136687011183	0,383438108313027	1,34958324234606	-0,871280227964457	0,82785577599748	20,2356154427114	0 .	15 x 35
ILMN_1778064	59	ILMN_1778064	FICD	6,74116266053612	0,464093993083611	1,34511913409546	-1,00326297976243	0,563090247824646	9,34262752108644	0 .	18 x 33	12 q23	FIC domain containing [Source:HGNC Symbol;Acc:HGNC:18416]
ILMN_1682256	60	ILMN_1682256	C5orf63	6,09446416198645	0,378616359418576	1,34183228767143	-0,958568723602243	0,806129362230944	18,6789826495511	0 .	15 x 36	5 q23	chromosome 5 open reading frame 63 [Source:HGNC Symbol;Acc:HGNC:40051]
ILMN_1706691	61	ILMN_1706691	CCDC87	5,9155505474123	0,280441634200042	1,33607064909296	-0,570225310064933	0,564705983209422	9,381960353663	0 .	15 x 30	11 q13	coiled-coil domain containing 87 [Source:HGNC Symbol;Acc:HGNC:25579]
ILMN_1802535	62	ILMN_1802535		6,5316248394333	0,384346374971882	1,33047607888776	-0,62022403530698	0,896057917754106	27,6753741117107	0 .	15 x 34
ILMN_1775508	63	ILMN_1775508	CYLD	8,4923135089395	0,479545203068009	1,32566752037103	-1,12849601482371	0,514930725224129	8,2362488675725	1.46549439250521e-14 .	18 x 33	16 q12	cylindromatosis (turban tumor syndrome) [Source:HGNC Symbol;Acc:HGNC:2584]
ILMN_1689528	64	ILMN_1689528	ZNF136	7,23921878069471	0,387318399948198	1,31845767223687	-0,995660656610498	0,568316555376663	9,47042942259746	0 .	18 x 33	19 p13	zinc finger protein 136 [Source:HGNC Symbol;Acc:HGNC:12920]
ILMN_1692826	65	ILMN_1692826	UNKL	7,57755819034302	0,429936005816859	1,31749568736751	-1,00338843785881	0,60770198158399	10,4920112209127	0 .	18 x 32	16 p13	unkempt family zinc finger-like [Source:HGNC Symbol;Acc:HGNC:14184]
ILMN_1709584	66	ILMN_1709584	PRDX2	5,99891421659017	0,323008342870534	1,31556073532562	-1,32026580305859	0,671265316024245	12,4173141472221	0 .	14 x 31	19 p13	peroxiredoxin 2 [Source:HGNC Symbol;Acc:HGNC:9353]
ILMN_1751969	67	ILMN_1751969		5,77542683851803	0,395070167730455	1,31497197080302	-1,77515045112856	0,681660416272408	12,7741651677775	0 .	15 x 37	15 q24
ILMN_1682674	68	ILMN_1682674		5,99033682113892	0,330509760807114	1,3139447681874	-0,991031140896811	0,685866665750299	12,9226028333742	0 .	15 x 32
ILMN_1731353	69	ILMN_1731353	CHPF	6,42905319361199	0,365703922338139	1,31199399146695	-0,901657764596208	0,576138383993934	9,66488113518918	0 .	15 x 30	2 q35	chondroitin polymerizing factor [Source:HGNC Symbol;Acc:HGNC:24291]
ILMN_1744500	70	ILMN_1744500	ICMT	5,81248032116609	0,393351165620608	1,31098962198653	-0,948431424534514	0,716591538584638	14,0867468639665	0 .	14 x 35	1 p36	isoprenylcysteine carboxyl methyltransferase [Source:HGNC Symbol;Acc:HGNC:5350]
ILMN_1753165	71	ILMN_1753165	WNK1	7,37545534090723	0,470062977926097	1,3084916513612	-0,962580948454598	0,636290493971321	11,3090683779223	0 .	17 x 33	12 p13	WNK lysine deficient protein kinase 1 [Source:HGNC Symbol;Acc:HGNC:14540]
ILMN_1784037	72	ILMN_1784037	ZBTB40	7,45771980781125	0,465984672287715	1,30637839287823	-1,09157251022177	0,538124859049258	8,75394653693461	6.66133814775094e-16 .	18 x 33	1 p36	zinc finger and BTB domain containing 40 [Source:HGNC Symbol;Acc:HGNC:29045]
ILMN_1692030	73	ILMN_1692030		5,82577559602615	0,318844416212458	1,29873313036858	-0,886978922120887	0,737005281779221	14,9511790372812	0 .	15 x 37	2 q35
ILMN_1752214	74	ILMN_1752214	UGT2B17	5,90981796678801	0,378746181449947	1,29700088630673	-1,38635971726169	0,667199351881657	12,2814230731982	0 .	12 x 33	4 q13	UDP glucuronosyltransferase 2 family, polypeptide B17 [Source:HGNC Symbol;Acc:HGNC:12547]
ILMN_1833964	75	ILMN_1833964		6,45449168974731	0,335322867669935	1,29579622640006	-0,557932676468365	0,777339116691623	16,9426887945104	0 .	16 x 36
ILMN_1779783	76	ILMN_1779783		5,90848190586609	0,343802539688958	1,29398316161285	-1,10607692182399	0,743481125209826	15,2433557036632	0 .	15 x 34
ILMN_3228470	77	ILMN_3228470	NACAD	5,95886768048967	0,361588688269143	1,29306236134718	-0,817884455942298	0,769135559295908	16,5014738929901	0 .	16 x 37	7 p13	NAC alpha domain containing [Source:HGNC Symbol;Acc:HGNC:22196]
ILMN_1812877	78	ILMN_1812877	ZNF688	6,15596033546108	0,365853743613356	1,29254890287576	-0,921490202650553	0,81398719774708	19,2135658223573	0 .	13 x 35	16 p11	zinc finger protein 688 [Source:HGNC Symbol;Acc:HGNC:30489]
ILMN_1661537	79	ILMN_1661537	LEPROT	10,7097942954504	0,554047152724905	1,2915719516549	-1,53699020122404	0,460667033121273	7,11642638092037	1.13273834756455e-11 .	18 x 32	1 p31	leptin receptor overlapping transcript [Source:HGNC Symbol;Acc:HGNC:29477]
ILMN_1710426	80	ILMN_1710426		5,83273555252956	0,381413451936085	1,29149317262833	-0,959586794424296	0,723708831177915	14,378955566769	0 .	15 x 36
ILMN_1790211	81	ILMN_1790211	C7orf57	5,89834166928341	0,358729779611366	1,28882605827975	-0,841234905172879	0,745105788045488	15,3181386199739	0 .	14 x 35	7 p12	chromosome 7 open reading frame 57 [Source:HGNC Symbol;Acc:HGNC:22247]
ILMN_1705702	82	ILMN_1705702		5,83418243996717	0,318318483558337	1,28754292124861	-0,895385766061913	0,638513606519263	11,3756986154855	0 .	15 x 30
ILMN_1910294	83	ILMN_1910294		6,02628995461945	0,366704407889161	1,28350740119108	-1,00820307115629	0,733954873299935	14,8167083952138	0 .	15 x 37	1 p36
ILMN_1754130	84	ILMN_1754130	TRIM52	7,56902095329382	0,399427605099098	1,2834759157167	-0,855948269146454	0,524670287687246	8,4504521230002	3.99680288865056e-15 .	18 x 33	5 q35	tripartite motif containing 52 [Source:HGNC Symbol;Acc:HGNC:19024]
ILMN_2399264	85	ILMN_2399264	2006-09-01	8,00022844497241	0,468445976704899	1,2831016359539	-1,53482608585662	0,503544593757238	7,99132113447694	6.55031584528842e-14 .	10 x 34	X q24	septin 6 [Source:HGNC Symbol;Acc:HGNC:15848]
ILMN_1731051	86	ILMN_1731051	RAD52	6,0760094535305	0,361542469046784	1,28243088188003	-1,0793512395726	0,823707516504486	19,9185381465255	0 .	14 x 34	12 p13	RAD52 homolog (S. cerevisiae) [Source:HGNC Symbol;Acc:HGNC:9824]
ILMN_3279365	87	ILMN_3279365	LOC440040	5,86818815904161	0,39789918448377	1,28026630164261	-0,737628122615288	0,813151050882646	19,1552502192091	0 .	15 x 36	11 p11
ILMN_1683127	88	ILMN_1683127	ZNF281	10,2912715045866	0,533088030478365	1,28013656030815	-1,80278709343396	0,474409703701195	7,38923925555184	2.34701147405758e-12 .	18 x 32	1 q32	zinc finger protein 281 [Source:HGNC Symbol;Acc:HGNC:13075]
ILMN_2204754	89	ILMN_2204754	TMX4	10,1643974538213	0,571198753498563	1,27856732717867	-2,00497114137922	0,44070479795163	6,73160547876147	9.87188109036197e-11 .	18 x 33	20 p12	thioredoxin-related transmembrane protein 4 [Source:HGNC Symbol;Acc:HGNC:25237]
ILMN_3242105	90	ILMN_3242105	LYPD1	5,75411307571357	0,382574075140867	1,27713584829695	-1,04313589168725	0,735822992555625	14,8988261469136	0 .	16 x 36	2 q21	LY6/PLAUR domain containing 1 [Source:HGNC Symbol;Acc:HGNC:28431]
ILMN_1722974	91	ILMN_1722974		5,80203805381402	0,378317801146777	1,27568273043862	-1,14789985959296	0,686554218122637	12,9470968259021	0 .	14 x 32
ILMN_1684377	92	ILMN_1684377		6,00354147451903	0,324606950845318	1,27279431551781	-0,647005432892716	0,729771192198797	14,6354300232203	0 .	15 x 33
ILMN_1712967	93	ILMN_1712967		6,04669951760382	0,370884140998396	1,27205423020144	-0,908112799309084	0,823403646031187	19,8957096551934	0 .	14 x 35
ILMN_1708056	94	ILMN_1708056	ANKRD31	5,72240145454191	0,347445937331335	1,26833220847387	-1,06826326032086	0,663801384415002	12,1693778947231	0 .	15 x 35	5 q13	ankyrin repeat domain 31 [Source:HGNC Symbol;Acc:HGNC:26853]
ILMN_1659086	95	ILMN_1659086	NEFL	6,15665386259175	0,367668803891522	1,26084295546615	-0,712751123802273	0,720683700553669	14,2536129746356	0 .	16 x 37	8 p21	neurofilament, light polypeptide [Source:HGNC Symbol;Acc:HGNC:7739]
ILMN_1698968	96	ILMN_1698968	ASXL2	9,62786446620011	0,413655977697898	1,26052286074726	-1,08852705448958	0,503511696162585	7,99062172135402	6.57252030578093e-14 .	18 x 33	2 p23	additional sex combs like transcriptional regulator 2 [Source:HGNC Symbol;Acc:HGNC:23805]
ILMN_1716832	97	ILMN_1716832	ACSF3	6,05807397273767	0,311481509976493	1,26015758363075	-0,797637881121886	0,748411080459661	15,4721833498803	0 .	13 x 33	16 q24	acyl-CoA synthetase family member 3 [Source:HGNC Symbol;Acc:HGNC:27288]
ILMN_3188357	98	ILMN_3188357		6,06280529663928	0,384251221182932	1,26006933507125	-0,906128676202435	0,851944347833873	22,3081568264368	0 .	15 x 36	3 q25	methylthioadenosine phosphorylase pseudogene 1 [Source:HGNC Symbol;Acc:HGNC:42442]
ILMN_1842394	99	ILMN_1842394		6,24918993577726	0,342005441318394	1,25640615683853	-0,851146328866729	0,761307486981041	16,09911625144	0 .	14 x 33
ILMN_1908944	100	ILMN_1908944		5,9628470083459	0,29375251662137	1,25498160532778	-0,744771185609059	0,7364062085512	14,9246141671965	0 .	14 x 37
ILMN_2298624	101	ILMN_2298624	RREB1	6,08388289115853	0,416915398612679	1,25498051596252	-0,794618352837479	0,857754278034342	22,8785278330245	0 .	15 x 36	6 p24	ras responsive element binding protein 1 [Source:HGNC Symbol;Acc:HGNC:10449]
ILMN_1696661	102	ILMN_1696661		5,87546002449978	0,332569143459879	1,25159654539496	-1,26664211608925	0,688156096990067	13,0044190965246	0 .	14 x 37
ILMN_1769280	103	ILMN_1769280	SPRY1	5,95567678551382	0,328466023666539	1,25088348553354	-0,819781347129611	0,763709298781357	16,2207221533032	0 .	15 x 37	4 q28	sprouty homolog 1, antagonist of FGF signaling (Drosophila) [Source:HGNC Symbol;Acc:HGNC:11269]
ILMN_1796685	104	ILMN_1796685	BEST4	6,26044100625352	0,357374958320449	1,24927595319911	-0,750221798332464	0,7334392514774	14,7941718847039	0 .	14 x 34	1 p34	bestrophin 4 [Source:HGNC Symbol;Acc:HGNC:17106]
ILMN_1689098	105	ILMN_1689098	ATP1A3	6,25665812623335	0,3428602312688	1,24808674065086	-0,804719405149142	0,769120072726076	16,5006604297603	0 .	16 x 36	19 q13	ATPase, Na+/K+ transporting, alpha 3 polypeptide [Source:HGNC Symbol;Acc:HGNC:801]
ILMN_1657288	106	ILMN_1657288	GUSBP1	6,7307382320097	0,312180680702614	1,24556139032188	-0,739032430857062	0,571294768444497	9,54401136439537	0 .	18 x 32	6 p11	long intergenic non-protein coding RNA 680 [Source:HGNC Symbol;Acc:HGNC:44417]
ILMN_1788291	107	ILMN_1788291	LHFPL5	5,89260887176114	0,371978274508889	1,24485105945991	-1,03675083038218	0,813784143829744	19,1993717901418	0 .	15 x 36	6 p21	lipoma HMGIC fusion partner-like 5 [Source:HGNC Symbol;Acc:HGNC:21253]
ILMN_1653228	108	ILMN_1653228	C3orf22	6,3224207997449	0,389502361168737	1,24462170226562	-0,845140353197533	0,89342581196102	27,2701330729649	0 .	14 x 35	3 q21	chromosome 3 open reading frame 22 [Source:HGNC Symbol;Acc:HGNC:28534]
ILMN_1723536	109	ILMN_1723536	USP33	8,14312236811014	0,560500758472001	1,24361930960039	-1,93315053493119	0,699894515447987	13,4358009865135	0 .	16 x 32	1 p31	ubiquitin specific peptidase 33 [Source:HGNC Symbol;Acc:HGNC:20059]
ILMN_1873492	110	ILMN_1873492		6,19267679541307	0,318986643041577	1,24097046683956	-0,679602756992021	0,747004919406657	15,4063331275592	0 .	14 x 32
ILMN_1728570	111	ILMN_1728570	TCF21	5,99564169318706	0,377145616253702	1,24006322120241	-1,99536530579759	0,732823133375156	14,7673153907214	0 .	14 x 36	6 q23	transcription factor 21 [Source:HGNC Symbol;Acc:HGNC:11632]
ILMN_2056932	112	ILMN_2056932	NLGN2	6,11638845894127	0,326453173645663	1,23927380416399	-0,8480068595518	0,74268685024074	15,207015603493	0 .	16 x 35	17 p13	neuroligin 2 [Source:HGNC Symbol;Acc:HGNC:14290]
ILMN_2353978	113	ILMN_2353978	ACOT11	6,17676584561263	0,377187403897308	1,23592137267684	-1,07480769905474	0,863602703448953	23,4862333027561	0 .	14 x 34	1 p32	acyl-CoA thioesterase 11 [Source:HGNC Symbol;Acc:HGNC:18156]
ILMN_1735499	114	ILMN_1735499	DCBLD2	6,16279401815665	0,381328250525571	1,23450371814336	-0,820608266356649	0,845971610146938	21,7531330892295	0 .	14 x 34	3 q12	discoidin, CUB and LCCL domain containing 2 [Source:HGNC Symbol;Acc:HGNC:24627]
ILMN_1663179	115	ILMN_1663179	PROCA1	6,43399303377418	0,30208280367827	1,23338093078897	-0,755503301384708	0,74660861336971	15,387858984082	0 .	17 x 35	17 q11	protein interacting with cyclin A1 [Source:HGNC Symbol;Acc:HGNC:28600]
ILMN_1711072	116	ILMN_1711072		6,10760179975767	0,373329057296705	1,22907296963707	-1,17736419908925	0,850590457595056	22,1796712063798	0 .	15 x 36
ILMN_1868037	117	ILMN_1868037		6,05409695477391	0,422186081760518	1,22837952607347	-1,16073020296338	0,833894184345529	20,7162104370748	0 .	14 x 34
ILMN_1812169	118	ILMN_1812169	SERAC1	6,63756466614474	0,336062856574578	1,22750409893421	-0,680654516376314	0,738525181000586	15,0189234639324	0 .	14 x 37	6 q25	serine active site containing 1 [Source:HGNC Symbol;Acc:HGNC:21061]
ILMN_1895686	119	ILMN_1895686		6,19284671503446	0,3357725821724	1,22411396166554	-0,904386200244986	0,734309813303978	14,8322541694681	0 .	16 x 36
ILMN_1697301	120	ILMN_1697301	ST8SIA3	6,18418148931615	0,298975208809045	1,22230827162595	-0,799323754542463	0,679524241322294	12,6996908357841	0 .	15 x 30	18 q21	ST8 alpha-N-acetyl-neuraminide alpha-2,8-sialyltransferase 3 [Source:HGNC Symbol;Acc:HGNC:14269]
ILMN_3235652	121	ILMN_3235652	CR1L	5,88028740951136	0,352856020603793	1,21870186640969	-3,10075057116399	0,596298123962823	10,1848580907205	0 .	11 x 34	1 q32	complement component (3b/4b) receptor 1-like [Source:HGNC Symbol;Acc:HGNC:2335]
ILMN_1785312	122	ILMN_1785312	IL15	5,81130851721407	0,308150979785737	1,21764397510171	-0,934168788035125	0,668323576038129	12,3187959518686	0 .	12 x 32	4 q31	interleukin 15 [Source:HGNC Symbol;Acc:HGNC:5977]
ILMN_1767810	123	ILMN_1767810		6,21789605455141	0,328149711176399	1,21720262355385	-0,886040321114571	0,661306871538638	12,0879828881691	0 .	13 x 34
ILMN_1800445	124	ILMN_1800445	NEK10	6,16014330009571	0,279398177451466	1,21466063387271	-0,593475384900969	0,732675335846931	14,7608846040501	0 .	12 x 34	3 p24	NIMA-related kinase 10 [Source:HGNC Symbol;Acc:HGNC:18592]
ILMN_3217771	125	ILMN_3217771		5,73449067796091	0,395109186678568	1,21301368820224	-0,979978632255647	0,738863002799294	15,0340489060774	0 .	16 x 37
ILMN_1691431	126	ILMN_1691431		6,13911879683036	0,400612296519747	1,21100352958017	-1,17679765967246	0,876263222832527	24,9354509141065	0 .	14 x 34
ILMN_3244060	127	ILMN_3244060	LINC00636	6,19625453548283	0,32153787780436	1,21023522545928	-0,587412735435455	0,803207344042472	18,4875481490243	0 .	14 x 34	3 q13	long intergenic non-protein coding RNA 636 [Source:HGNC Symbol;Acc:HGNC:27702]
ILMN_1910322	128	ILMN_1910322		5,9703873119123	0,321007833856184	1,21014750055612	-0,733788824912297	0,692866490761287	13,1750880828006	0 .	17 x 36
ILMN_1679086	129	ILMN_1679086		5,73666221475263	0,360973552213716	1,20909819731053	-1,54362587775789	0,720987894948116	14,2661395241648	0 .	14 x 36
ILMN_1662391	130	ILMN_1662391		5,75292495010532	0,361908487379085	1,20611824965258	-1,28765208551584	0,711299457106185	13,8753707177065	0 .	14 x 36	7 q11	speedy/RINGO cell cycle regulator family member E8, pseudogene [Source:HGNC Symbol;Acc:HGNC:33771]
ILMN_1779370	131	ILMN_1779370	ARHGEF9	6,1415769943749	0,342600938862214	1,20223144663562	-1,02968725306438	0,778515047988746	17,007679044152	0 .	16 x 36	X q11	Cdc42 guanine nucleotide exchange factor (GEF) 9 [Source:HGNC Symbol;Acc:HGNC:14561]
ILMN_1667631	132	ILMN_1667631		5,86069954572404	0,396357564417826	1,19989467157595	-1,43865332443983	0,794353923920629	17,9299344515704	0 .	15 x 36
ILMN_1694182	133	ILMN_1694182		6,02817402138607	0,364742692744075	1,1966105169192	-0,94174031859133	0,755815041248701	15,8268912442586	0 .	15 x 34	21 p12
ILMN_1710614	134	ILMN_1710614		6,19582404571895	0,287598904507937	1,19406933031263	-0,602986216555789	0,709351973064575	13,7987983263281	0 .	16 x 31
ILMN_1893395	135	ILMN_1893395		6,54226652708269	0,371680324328035	1,19129539280152	-0,82684102410374	0,652033391979657	11,7915410313126	0 .	13 x 33
ILMN_1757184	136	ILMN_1757184	HOXC4	5,91226969650108	0,346064365630808	1,18895156364629	-0,73043455971687	0,792207404345605	17,7995348904841	0 .	16 x 36	12 q13	homeobox C4 [Source:HGNC Symbol;Acc:HGNC:5126]
ILMN_1809167	137	ILMN_1809167	SLC7A14	5,92382012658767	0,344898202440637	1,1886696127597	-1,20290145082451	0,728594442244698	14,5850812960902	0 .	15 x 37	3 q26	solute carrier family 7, member 14 [Source:HGNC Symbol;Acc:HGNC:29326]
ILMN_1700280	138	ILMN_1700280	LINC01021	5,97323024891003	0,328360319664876	1,18847814293734	-0,789536121625816	0,80757114563484	18,7748692302735	0 .	14 x 35	5 p14	long intergenic non-protein coding RNA 1021 [Source:HGNC Symbol;Acc:HGNC:48995]
ILMN_1887553	139	ILMN_1887553		6,0541074016026	0,329929447207441	1,18651741955529	-0,780701103613129	0,781813631573291	17,1924281336098	0 .	15 x 35
ILMN_3239121	140	ILMN_3239121		5,96438534437388	0,393559906737243	1,18634252928402	-0,98389658932125	0,85897340724199	23,0023150883687	0 .	15 x 36
ILMN_1655151	141	ILMN_1655151		6,02545249728989	0,29230694761348	1,1862681514259	-0,825953408237257	0,643705036093004	11,533179377314	0 .	16 x 32
ILMN_1873090	142	ILMN_1873090		6,19304906073945	0,378970198891645	1,1859059342395	-0,877972664549974	0,833619067931788	20,6937991637135	0 .	14 x 35
ILMN_1737754	143	ILMN_1737754	AKAP2	5,75775154072867	0,30982116558292	1,18494749334501	-0,906690958381302	0,676234029815598	12,5861533802936	0 .	13 x 37	9 q31	A kinase (PRKA) anchor protein 2 [Source:HGNC Symbol;Acc:HGNC:372]
ILMN_2383419	144	ILMN_2383419	GMEB1	6,86335981961496	0,35579878698487	1,18349255520083	-1,00169904458864	0,484738608872053	7,59884760710826	6.85895784613422e-13 .	18 x 32	1 p35	glucocorticoid modulatory element binding protein 1 [Source:HGNC Symbol;Acc:HGNC:4370]
ILMN_1705678	145	ILMN_1705678	LMX1A	5,89837506493737	0,337416827919485	1,18280255572052	-0,901716850979473	0,745691089015661	15,3452296179085	0 .	14 x 34	1 q23	LIM homeobox transcription factor 1, alpha [Source:HGNC Symbol;Acc:HGNC:6653]
ILMN_2090397	146	ILMN_2090397	ISG20L2	8,80246801820274	0,42439747242445	1,1827905286183	-1,16747522792906	0,605237262966649	10,4247798233391	0 .	18 x 33	1 q23	interferon stimulated exonuclease gene 20kDa-like 2 [Source:HGNC Symbol;Acc:HGNC:25745]
ILMN_1809998	147	ILMN_1809998		5,99714865667474	0,374056471057257	1,18166684479894	-0,94747771814842	0,79740966238753	18,1187201967726	0 .	14 x 35	2 q37
ILMN_1667110	148	ILMN_1667110		6,25804363343837	0,337087900187147	1,18067739557742	-0,611334282369944	0,765616239419332	16,3184214364639	0 .	16 x 36
ILMN_2061950	149	ILMN_2061950	GPR21	8,95265106173684	0,430367333144588	1,1805113507421	-1,26574779995789	0,56545933905218	9,40035380525501	0 .	18 x 33	9 q33	RAB GTPase activating protein 1 [Source:HGNC Symbol;Acc:HGNC:17155]
ILMN_1739674	150	ILMN_1739674	PDE4DIP	6,10602118776665	0,321519998195534	1,17840490942808	-0,813047199340333	0,807576259107412	18,7752110162173	0 .	13 x 34	1 q21	phosphodiesterase 4D interacting protein [Source:HGNC Symbol;Acc:HGNC:15580]
ILMN_1742903	151	ILMN_1742903		5,90915134235377	0,323428553321717	1,17821889332518	-1,14669972388535	0,663769735717374	12,1683406906839	0 .	12 x 32
ILMN_2172890	152	ILMN_2172890	SLC18A1	5,78612339147823	0,293365401717331	1,17814492638493	-1,00256227891507	0,592525357282932	10,0853829542093	0 .	16 x 30	8 p21	solute carrier family 18 (vesicular monoamine transporter), member 1 [Source:HGNC Symbol;Acc:HGNC:10934]
ILMN_3310316	153	ILMN_3310316	MIR1324	5,64828173286565	0,370399611216473	1,17795016218698	-0,958378151149865	0,672971407664	12,474938569822	0 .	16 x 37	3 p12	microRNA 1324 [Source:HGNC Symbol;Acc:HGNC:35377]
ILMN_3237263	154	ILMN_3237263	USP17L12	5,77630831818139	0,361978039757187	1,17692321730282	-1,23198286637612	0,719250822864756	14,1948375141745	0 .	16 x 37	4 p16	ubiquitin specific peptidase 17-like family member 12 [Source:HGNC Symbol;Acc:HGNC:44440]
ILMN_1749822	155	ILMN_1749822		6,09163903866158	0,322166148454548	1,17675628069106	-1,00222178392474	0,737061935422201	14,9536952309572	0 .	17 x 36
ILMN_1678208	156	ILMN_1678208		6,05720243844053	0,376721975697625	1,17658911117526	-0,85851764280895	0,809959633833732	18,9358552949135	0 .	14 x 34	1 p13	neuroblastoma breakpoint family, member 5, pseudogene [Source:HGNC Symbol;Acc:HGNC:24491]
ILMN_1656421	157	ILMN_1656421		6,10055325264177	0,359980058541703	1,17408074997928	-0,908298849299669	0,837843350178566	21,0436041881225	0 .	15 x 36	16 p11	hect domain and RLD 2 pseudogene 5 [Source:HGNC Symbol;Acc:HGNC:4873]
ILMN_3179358	158	ILMN_3179358		5,58411892156313	0,398544877493317	1,17210922910529	-1,58384253417366	0,676545769500235	12,5968507107408	0 .	16 x 37	17 p13
ILMN_1681558	159	ILMN_1681558		6,02633354069939	0,32707226311817	1,16851025764271	-0,786543062541497	0,69105135761244	13,1089438989723	0 .	16 x 36
ILMN_1705568	160	ILMN_1705568		6,08943386129751	0,332449099307965	1,16740170656565	-0,56687669403961	0,791099387260917	17,7329207507394	0 .	16 x 37
ILMN_1730696	161	ILMN_1730696	ZKSCAN7	5,97389536871139	0,355251941935816	1,16487382319915	-1,05056492216928	0,818237302404709	19,5155384220412	0 .	14 x 36	3 p21	zinc finger with KRAB and SCAN domains 7 [Source:HGNC Symbol;Acc:HGNC:12955]
ILMN_1798837	162	ILMN_1798837		5,94678799612623	0,334621382161238	1,16168907254219	-1,35764990566307	0,736552860157681	14,9311100733112	0 .	14 x 34	10 q11	protein tyrosine phosphatase, non-receptor type 20C, pseudogene [Source:HGNC Symbol;Acc:HGNC:23424]
ILMN_1849430	163	ILMN_1849430		5,98960258017402	0,347811621036381	1,16112529348388	-0,792497880600333	0,744494762211333	15,2899418123089	0 .	15 x 37	5 q34
ILMN_1811572	164	ILMN_1811572	TAS2R46	5,88882196462729	0,327510546704801	1,1605314478043	-1,08641698058518	0,662101878552228	12,1138456539378	0 .	13 x 35	12 p13	taste receptor, type 2, member 46 [Source:HGNC Symbol;Acc:HGNC:18877]
ILMN_1663919	165	ILMN_1663919	TFF2	5,61542424173349	0,407535791322352	1,15934645876651	-1,11773318852296	0,730699193121518	14,6753318110113	0 .	16 x 36	21 q22	trefoil factor 2 [Source:HGNC Symbol;Acc:HGNC:11756]
ILMN_1684520	166	ILMN_1684520	TSTD2	6,33470729208476	0,380180785405019	1,15920672865735	-0,74024760516897	0,872212508817714	24,4500353990722	0 .	14 x 36	9 q22	thiosulfate sulfurtransferase (rhodanese)-like domain containing 2 [Source:HGNC Symbol;Acc:HGNC:30087]
ILMN_1749317	167	ILMN_1749317	CFAP74	6,17451242566781	0,310636500380009	1,15751296303745	-1,00638302607308	0,659469697996654	12,0284931300812	0 .	13 x 31	1 p36	cilia and flagella associated protein 74 [Source:HGNC Symbol;Acc:HGNC:29368]
ILMN_1786281	168	ILMN_1786281	ZSCAN12	6,0700586085772	0,340266472238827	1,15731012281753	-1,2676536245351	0,705863580412016	13,6632227894447	0 .	13 x 35	6 p22	zinc finger and SCAN domain containing 12 [Source:HGNC Symbol;Acc:HGNC:13172]
ILMN_3302813	169	ILMN_3302813	MUC3A	5,79820139316202	0,355856561113613	1,15728253864851	-0,702692498393602	0,768258797607451	16,4555319131057	0 .	15 x 37	7 q22	mucin 3A, cell surface associated [Source:HGNC Symbol;Acc:HGNC:7513]
ILMN_1695959	170	ILMN_1695959	EVA1C	6,43942880174886	0,336841752617316	1,15717883667219	-1,02861586442255	0,639398950241608	11,4023672272209	0 .	14 x 34	21 q22	eva-1 homolog C (C. elegans) [Source:HGNC Symbol;Acc:HGNC:13239]
ILMN_1701911	171	ILMN_1701911	TIFAB	6,1225054961969	0,345028323169676	1,15673520602942	-1,32630747838637	0,608285899125753	10,5080091873042	0 .	11 x 33	5 q31	TRAF-interacting protein with forkhead-associated domain, family member B [Source:HGNC Symbol;Acc:HGNC:34024]
ILMN_1656909	172	ILMN_1656909	LIMS1	6,10487187084285	0,343062013647398	1,15615864084662	-0,994005631106012	0,777297712543708	16,940408723041	0 .	14 x 33	2 q12	LIM and senescent cell antigen-like domains 1 [Source:HGNC Symbol;Acc:HGNC:6616]
ILMN_1730791	173	ILMN_1730791		6,4323971988469	0,425029078769264	1,15328341807415	-0,938241384104792	0,92640238264142	33,734416859441	0 .	14 x 34
ILMN_2174834	174	ILMN_2174834	OR4C3	5,84475955841161	0,400428100711406	1,15314098714629	-1,13378237438529	0,776223471812287	16,8814453612739	0 .	15 x 36	11 p11	olfactory receptor, family 4, subfamily C, member 3 [Source:HGNC Symbol;Acc:HGNC:14697]
ILMN_2134974	175	ILMN_2134974	RAB38	6,53530603679715	0,336796953993405	1,1515972249818	-0,682132635697144	0,66911380735172	12,3451570424913	0 .	11 x 34	11 q14	RAB38, member RAS oncogene family [Source:HGNC Symbol;Acc:HGNC:9776]
ILMN_2124833	176	ILMN_2124833	TRAT1	6,1628894018177	0,396678734930044	1,14965337001914	-1,2423203710598	0,868837287031844	24,0617070328084	0 .	14 x 34	3 q13	T cell receptor associated transmembrane adaptor 1 [Source:HGNC Symbol;Acc:HGNC:30698]
ILMN_1792959	177	ILMN_1792959	KCNMB2	5,78899537340507	0,314712637981374	1,14819560590546	-0,769072040520856	0,746187769245717	15,3682814981155	0 .	16 x 37	3 q26	Calcium-activated potassium channel subunit beta-2 [Source:UniProtKB/Swiss-Prot;Acc:Q9Y691]
ILMN_1770433	178	ILMN_1770433	PIK3CG	9,30220485017216	0,550791724213115	1,1479868857752	-1,59825839613532	0,497669908654689	7,86715410587727	1.3855583347322e-13 .	18 x 32	7 q22	phosphatidylinositol-4,5-bisphosphate 3-kinase, catalytic subunit gamma [Source:HGNC Symbol;Acc:HGNC:8978]
ILMN_1790875	179	ILMN_1790875	PI4KA	5,88140800878956	0,351052417803796	1,14599707472623	-1,12689596308429	0,759877210294547	16,0274514665754	0 .	15 x 36	22 q11	phosphatidylinositol 4-kinase, catalytic, alpha [Source:HGNC Symbol;Acc:HGNC:8983]
ILMN_1774945	180	ILMN_1774945	NRG3	6,16408679141662	0,278765045880432	1,14516177025707	-0,703238218300832	0,656025353598173	11,9179851908303	0 .	11 x 32	10 q23	neuregulin 3 [Source:HGNC Symbol;Acc:HGNC:7999]
ILMN_1702663	181	ILMN_1702663		6,01620528599393	0,345824100637819	1,14451580185344	-0,778825430788669	0,847546387808371	21,8965587521886	0 .	15 x 36
ILMN_1666074	182	ILMN_1666074		5,60909062037139	0,358348012249223	1,14413236405493	-1,33667928643454	0,686470155881088	12,9440985977603	0 .	16 x 37
ILMN_2407879	183	ILMN_2407879	SORBS2	5,75974762138604	0,344374533690297	1,14386030060343	-0,976186508822881	0,689872182285641	13,0662290734616	0 .	15 x 37	4 q35	sorbin and SH3 domain containing 2 [Source:HGNC Symbol;Acc:HGNC:24098]
ILMN_1681884	184	ILMN_1681884	LRRC72	5,79287703303748	0,337392517169333	1,14342788493094	-1,09208743859538	0,706699969191475	13,6955460456417	0 .	14 x 37	7 p21	leucine rich repeat containing 72 [Source:HGNC Symbol;Acc:HGNC:42972]
ILMN_1702341	185	ILMN_1702341		6,15009257113657	0,282535577178652	1,14092238972133	-0,788896341994458	0,710544838632144	13,845623994091	0 .	14 x 31
ILMN_1884041	186	ILMN_1884041		6,20161021792665	0,361385973090599	1,13989640516282	-0,927635732231913	0,798147156277246	18,1648511702398	0 .	15 x 32
ILMN_1666140	187	ILMN_1666140	PRY2	6,03774212792421	0,348138337548729	1,13875127698105	-0,819042417461054	0,767696772771505	16,4262010247613	0 .	16 x 37	Y q11	PTPN13-like, Y-linked 2 [Source:HGNC Symbol;Acc:HGNC:21504]
ILMN_1666659	188	ILMN_1666659	PCDHA13	6,19545847600025	0,392635649818603	1,13575305045765	-0,96656847665814	0,830184850057238	20,4182272870916	0 .	14 x 33	5 q31	protocadherin alpha 13 [Source:HGNC Symbol;Acc:HGNC:8667]
ILMN_1796029	189	ILMN_1796029		6,07359620880335	0,422858194412206	1,13270355506507	-0,87965939161388	0,862546510098761	23,373836309961	0 .	14 x 35
ILMN_1818632	190	ILMN_1818632		6,63738070703524	0,327196161129077	1,13255967012266	-0,775564686951027	0,561690875161619	9,30868857165835	0 .	17 x 34
ILMN_1759870	191	ILMN_1759870	ING5	6,71373370732773	0,362497893768791	1,13251095166701	-0,922944640954042	0,600921011712877	10,3081785102516	0 .	16 x 32	2 q37	inhibitor of growth family, member 5 [Source:HGNC Symbol;Acc:HGNC:19421]
ILMN_1883176	192	ILMN_1883176		5,96501544420598	0,325344938134712	1,13114986680454	-0,861928965905982	0,768244651632941	16,4547925276657	0 .	14 x 36
ILMN_1839190	193	ILMN_1839190	LINC00854	6,29822475582817	0,357803941399729	1,13052689474025	-0,849263747028171	0,795944647762886	18,0277415151461	0 .	15 x 36	17 q21	long intergenic non-protein coding RNA 854 [Source:HGNC Symbol;Acc:HGNC:43658]
ILMN_3289458	194	ILMN_3289458	CLDN24	5,80312681525515	0,378257654906316	1,13036297877643	-0,8082724520341	0,790403408926248	17,6913173813265	0 .	15 x 36	4 q35	claudin 24 [Source:HGNC Symbol;Acc:HGNC:37200]
ILMN_1793514	195	ILMN_1793514	RPTOR	6,06802873866061	0,357488268775795	1,12949599516571	-0,747330716918504	0,847793100342333	21,9192132542892	0 .	14 x 35	17 q25	regulatory associated protein of MTOR, complex 1 [Source:HGNC Symbol;Acc:HGNC:30287]
ILMN_3244960	196	ILMN_3244960	NACC1	6,21276719308446	0,360067702334834	1,12845711451554	-0,811556521279195	0,728466397850219	14,5796194153762	0 .	13 x 33	19 p13	nucleus accumbens associated 1, BEN and BTB (POZ) domain containing [Source:HGNC Symbol;Acc:HGNC:20967]
ILMN_1816870	197	ILMN_1816870		6,28610794184706	0,287546353000969	1,12824237685293	-0,764468811010224	0,777396081017524	16,9458266536741	0 .	16 x 35
ILMN_1669440	198	ILMN_1669440	ZNF326	5,85820486278922	0,312114045289453	1,12807361787394	-0,838281529905012	0,631123045277976	11,1560085759332	0 .	14 x 30	1 p22	zinc finger protein 326 [Source:HGNC Symbol;Acc:HGNC:14104]
ILMN_1757928	199	ILMN_1757928	EXOC6B	5,91056054000518	0,342436992556789	1,12778639656324	-0,82114328526834	0,658877202826244	12,00938905171	0 .	15 x 38	2 p13	exocyst complex component 6B [Source:HGNC Symbol;Acc:HGNC:17085]
ILMN_1750940	200	ILMN_1750940	SLITRK1	6,09012684510978	0,349222023773454	1,12770176856391	-0,675672492504513	0,794581470296769	17,9438636242102	0 .	15 x 36	13 q31	SLIT and NTRK-like family, member 1 [Source:HGNC Symbol;Acc:HGNC:20297]
ILMN_3307247	201	ILMN_3307247		5,7768121423905	0,374015941383999	1,12718861529371	-0,912763245758918	0,770926723944635	16,5960416466918	0 .	15 x 36	1 q44
ILMN_1653207	202	ILMN_1653207		6,17188159823748	0,358518822221957	1,12621876123621	-0,79218996863748	0,837906446520628	21,0489232348396	0 .	14 x 35
ILMN_2261784	203	ILMN_2261784	CCNY	11,1133972410065	0,591984653109577	1,12571029204615	-1,62197114411701	0,638799056640715	11,3842886853387	0 .	17 x 33	10 p11	cyclin Y [Source:HGNC Symbol;Acc:HGNC:23354]
[truncated: 623 more rows]

## Sheet: Module G
	Rank	ID	Symbol	mean expression	SD	max delta e	min delta e	correlation	->t.score	->p.value	Metagene	Chromosome	Description
[truncated: 239 more rows]

## Sheet: Module H
	Rank	ID	Symbol	mean expression	SD	max delta e	min delta e	correlation	->t.score	->p.value	Metagene	Chromosome	Description
[truncated: 533 more rows]

[truncated: 4 more sheets: Module I, Module J, Module K, Module L]
